# Supplementary material for: Using the Daphnia magna Transcriptome to Distinguish Water Source: Wetland and Stormwater Case Studies
Source: Environ Toxicol Chem. 2022 Aug 9;41(9):2107–23. doi: 10.1002/etc.5392 (PMC9545677; doi:10.1002/etc.5392)
Supplement: Supplementary file 2 — Supporting information. [file ETC-41-2107-s001.xlsx]

## Sheet: S4
Table S4. Differential expressed genes (DEG) sets number 1 to 4. See manuscript text for the derivation of each gene set.
DEG Set 1 Gene ID	Name	logFC	DEG Set 2 Gene ID	Name	logFC	DEG Set 3 Gene ID	Name	logFC	DEG Set 4 Gene ID	Name	logFC
Dapma7bEVm007403t1	NADH-ubiquinone oxidoreductase chain (72%D)	24.4457	Dapma7bEVm009453t1	conserved protein (86%D)	11.7383	Dapma7bEVm011064t1	di-domain hemoglobin precursor (100%D)	6.97887	Dapma7bEVm009165t1	Uncharacterized protein	4.85587
Dapma7bEVm027813t1	Kunitz-type protease inhibitor (47%D)	11.2849	Dapma7bEVm023092t1	conserved protein (79%D)	11.223	Dapma7bEVm002847t1	Cathepsin J (100%D)	6.43354	Dapma7bEVm001757t1	Chorion peroxidase precursor (94%D)	4.70292
Dapma7bEVm003446t1	Kunitz-type protease inhibitor (57%M)	7.58839	Dapma7bEVm027813t1	Kunitz-type protease inhibitor (47%D)	10.9116	Dapma7bEVm018245t1	Uncharacterized protein	5.53978	Dapma7bEVm011012t1	conserved protein (100%D)	4.62279
Dapma7bEVm011304t1	Cuticular protein 27 precursor (100%D)	7.24052	Dapma7bEVm009165t1	Uncharacterized protein	10.7153	Dapma7bEVm007556t1	Uncharacterized protein (100%D)	5.40537	Dapma7bEVm010356t1	Solute carrier family 22 member (100%H)	4.30816
Dapma7bEVm014974t1	TE: Polyprotein of retroviral origin (50%H)	7.09673	Dapma7bEVm011657t1	Uncharacterized protein (85%D)	10.0307	Dapma7bEVm028583t1	Uncharacterized protein (62%A)	4.95218	Dapma7bEVm023092t1	conserved protein (79%D)	4.11926
Dapma7bEVm028016t1	Kunitz-type protease inhibitor 2/sw (54%D)	6.69006	Dapma7bEVm004463t1	Uncharacterized protein (100%D)	9.95455	Dapma7bEVm021421t1	60S ribosomal protein L26 (75%D)	4.64632	Dapma7bEVm008948t1	Uncharacterized protein (93%D)	3.82579
Dapma7bEVm011058t1	Cuticular protein (92%D)	6.16618	Dapma7bEVm028425t1	Uncharacterized protein (100%D)	9.82512	Dapma7bEVm021236t1	Calmodulin (98%D)	4.53985	Dapma7bEVm020427t1	Uncharacterized protein (74%D)	3.78857
Dapma7bEVm005117t1	Monocarboxylate transporter (100%M)	5.8902	Dapma7bEVm010872t1	conserved protein (100%D)	9.62929	Dapma7bEVm015367t1	di-domain hemoglobin precursor (100%D)	4.07403	Dapma7bEVm024374t1	Uncharacterized protein (100%D)	3.62987
Dapma7bEVm015018t1	Zormin (100%D)	5.79702	Dapma7bEVm027023t1	Uncharacterized protein	9.54761	Dapma7bEVm018228t1	40S ribosomal protein S4 (85%P)	3.94777	Dapma7bEVm000939t1	Uncharacterized protein (34%D)	3.62611
Dapma7bEVm015019t1	Zormin (95%D)	5.77477	Dapma7bEVm002449t1	Uncharacterized protein (100%D)	9.47007	Dapma7bEVm020101t1	60s ribosomal protein l11 (94%D)	3.82599	Dapma7bEVm028301t1	conserved protein (94%D)	3.62147
Dapma7bEVm010402t1	Chitin_bind_4, Insect cuticle protein (98%C)	5.76115	Dapma7bEVm010000t1	Uncharacterized protein (100%D)	9.46893	Dapma7bEVm021046t1	Uncharacterized protein	3.65617	Dapma7bEVm027279t1	Carbonic anhydrase (77%T)	3.59767
Dapma7bEVm006038t1	Uncharacterized protein (85%H)	5.74246	Dapma7bEVm010098t1	Uncharacterized protein (100%D)	9.41111	Dapma7bEVm018218t1	60s ribosomal protein l8 (87%D)	3.64053	Dapma7bEVm010872t1	conserved protein (100%D)	3.56681
Dapma7bEVm028497t1	Cuticular protein (89%D)	5.74083	Dapma7bEVm028301t1	conserved protein (94%D)	9.35765	Dapma7bEVm021561t1	Uncharacterized protein (81%A)	3.63621	Dapma7bEVm020023t1	Uncharacterized protein (81%D)	3.52111
Dapma7bEVm015276t1	Uncharacterized protein (88%D)	5.70097	Dapma7bEVm004960t1	Uncharacterized protein (100%D)	9.35293	Dapma7bEVm015767t1	c-type lectin ctl - mannose binding. (100%D)	3.5878	Dapma7bEVm026132t1	Uncharacterized protein	3.47703
Dapma7bEVm011999t1	Uncharacterized protein (100%C)	5.63044	Dapma7bEVm024374t1	Uncharacterized protein (100%D)	9.04985	Dapma7bEVm010885t1	Uncharacterized protein (100%D)	3.51038	Dapma7bEVm011699t1	CD82 antigen (100%M)	3.44985
Dapma7bEVm028046t1	Uncharacterized protein (85%D)	5.18949	Dapma7bEVm008256t1	Uncharacterized protein (99%D)	8.99075	Dapma7bEVm020224t1	globin (58%D)	3.40819	Dapma7bEVm028425t1	Uncharacterized protein (100%D)	3.43678
Dapma7bEVm004408t1	Uncharacterized protein (77%P)	5.07575	Dapma7bEVm011304t1	Cuticular protein 27 precursor (100%D)	8.91788	Dapma7bEVm015299t1	di-domain hemoglobin precursor (98%D)	3.3636	Dapma7bEVm009453t1	conserved protein (86%D)	3.43113
Dapma7bEVm015704t1	Uncharacterized protein (98%C)	4.70011	Dapma7bEVm023094t1	conserved protein (79%D)	8.90349	Dapma7bEVm021570t1	conserved protein (91%D)	3.34984	Dapma7bEVm019064t1	Uncharacterized protein (100%D)	3.40551
Dapma7bEVm028646t1	CG4914-PA (53%D)	4.65517	Dapma7bEVm008948t1	Uncharacterized protein (93%D)	8.80403	Dapma7bEVm001422t1	Chromosome 7 scaf14703 (99%D)	3.23443	Dapma7bEVm011771t1	di-domain hemoglobin precursor (100%D)	3.39864
Dapma7bEVm003885t1	conserved protein (100%C)	4.46281	Dapma7bEVm010442t1	Uncharacterized protein (61%D)	8.78164	Dapma7bEVm005695t1	tartan (92%D)	3.22085	Dapma7bEVm023094t1	conserved protein (79%D)	3.39106
Dapma7bEVm015729t1	ATP-binding cassette sub-family B member (100%H)	4.45316	Dapma7bEVm019840t1	Uncharacterized protein (100%D)	8.75124	Dapma7bEVm018388t1	Uncharacterized protein (69%D)	3.22026	Dapma7bEVm010298t1	Uncharacterized protein (84%D)	3.388
Dapma7bEVm018534t1	Uncharacterized protein (76%D)	4.393	Dapma7bEVm014411t1	Uncharacterized protein (100%D)	8.74256	Dapma7bEVm018808t1	tubulin alpha-3 chain (38%D)	3.21106	Dapma7bEVm009699t1	Uncharacterized protein (45%R)	3.36495
Dapma7bEVm007094t1	Uncharacterized protein CG6865 (98%H)	4.27653	Dapma7bEVm003934t1	Uncharacterized protein (67%D)	8.70093	Dapma7bEVm006027t1	CLECT, C-type lectin (CTL)/C-type lectin-like (CTLD) domain (100%C)	3.16112	Dapma7bEVm018615t1	Uncharacterized protein (74%D)	3.35214
Dapma7bEVm012562t1	conserved protein (100%C)	4.08914	Dapma7bEVm001321t1	Uncharacterized protein (42%D)	8.63532	Dapma7bEVm016048t1	conserved protein (73%D)	3.05584	Dapma7bEVm010982t1	Elongation of very long chain fatty acids protein (95%P)	3.33668
Dapma7bEVm011555t1	Chymotrypsin proteinase 6E precursor (76%D)	4.0825	Dapma7bEVm022841t1	Uncharacterized protein (97%A)	8.60443	Dapma7bEVm009251t1	Uncharacterized protein	3.04097	Dapma7bEVm007408t1	Uncharacterized protein	3.31674
Dapma7bEVm010982t1	Elongation of very long chain fatty acids protein (95%P)	4.003	Dapma7bEVm009699t1	Uncharacterized protein (45%R)	8.38794	Dapma7bEVm013923t1	Uncharacterized protein	3.01991	Dapma7bEVm010000t1	Uncharacterized protein (100%D)	3.28617
Dapma7bEVm021424t1	60S ribosomal protein L37a (93%P)	3.82234	Dapma7bEVm023372t1	Carbonic anhydrase 2, LD26647p (82%H)	8.37067	Dapma7bEVm014567t1	Uncharacterized protein	2.9754	Dapma7bEVm002901t1	Uncharacterized protein (100%D)	3.2419
Dapma7bEVm006925t1	Uncharacterized protein (100%C)	3.74492	Dapma7bEVm028729t1	Uncharacterized protein (76%A)	8.2102	Dapma7bEVm014576t1	60S ribosomal protein L15 (83%P)	2.84811	Dapma7bEVm011304t1	Cuticular protein 27 precursor (100%D)	3.21711
Dapma7bEVm018448t1	Serine protease P76 precursor (100%H)	3.68647	Dapma7bEVm003885t1	conserved protein (100%C)	8.15534	Dapma7bEVm013241t1	60s ribosomal protein l3 (83%D)	2.8096	Dapma7bEVm022835t1	Uncharacterized protein (85%D)	3.20707
Dapma7bEVm019212t1	Brain chitinase and chia (100%M)	3.68087	Dapma7bEVm023048t1	Uncharacterized protein (42%D)	8.12333	Dapma7bEVm020733t1	Uncharacterized protein (52%A)	2.80472	Dapma7bEVm002449t1	Uncharacterized protein (100%D)	3.20231
Dapma7bEVm016499t1	Uncharacterized protein (99%D)	3.65342	Dapma7bEVm006147t1	Uncharacterized protein (65%D)	8.11541	Dapma7bEVm005958t1	Uncharacterized protein (100%D)	2.80349	Dapma7bEVm027964t1	Aromatic-L-amino-acid decarboxylase (100%D)	3.18549
Dapma7bEVm019541t1	Alpha-(1,3)-fucosyltransferase (76%H)	3.61352	Dapma7bEVm022835t1	Uncharacterized protein (85%D)	8.10809	Dapma7bEVm016554t1	Tubulin beta-4B chain (76%P)	2.77676	Dapma7bEVm024144t1	conserved hypothetical protein (26%D)	3.17499
Dapma7bEVm018813t1	Cytochrome p450 (87%D)	3.61347	Dapma7bEVm009664t1	Uncharacterized protein (84%A)	7.85727	Dapma7bEVm020950t1	Uncharacterized protein (77%P)	2.74912	Dapma7bEVm004408t1	Uncharacterized protein (77%P)	3.16249
Dapma7bEVm010986t1	Lactosylceramide (72%H)	3.57884	Dapma7bEVm010298t1	Uncharacterized protein (84%D)	7.84699	Dapma7bEVm023320t1	tartan (84%D)	2.73743	Dapma7bEVm022917t1	conserved protein (87%C)	3.15626
Dapma7bEVm012279t1	APOBEC1 complementation factor (55%H)	3.47437	Dapma7bEVm007743t1	Uncharacterized protein (74%D)	7.82977	Dapma7bEVm014109t1	Proteasomal ATPase-associated factor 1 (40%H)	2.73735	Dapma7bEVm006147t1	Uncharacterized protein (65%D)	3.13754
Dapma7bEVm018595t1	Serine Protease (100%N)	3.31793	Dapma7bEVm005117t1	Monocarboxylate transporter (100%M)	7.80012	Dapma7bEVm002328t1	Uncharacterized protein (86%D)	2.69986	Dapma7bEVm006925t1	Uncharacterized protein (100%C)	3.13454
Dapma7bEVm003185t1	Sugar transporter (100%D)	3.31039	Dapma7bEVm011012t1	conserved protein (100%D)	7.78911	Dapma7bEVm021462t1	Uncharacterized protein	2.69967	Dapma7bEVm015018t1	Zormin (100%D)	3.03396
Dapma7bEVm010596t1	Integral membrane efflux protein efpa (92%D)	3.20359	Dapma7bEVm009790t1	Aspartyl beta-hydroxylase variant (100%D)	7.67815	Dapma7bEVm012959t1	40S ribosomal protein S8 (86%L)	2.6833	Dapma7bEVm014411t1	Uncharacterized protein (100%D)	3.01995
Dapma7bEVm020663t1	ADF_coactosin_like, Coactosin-like members of the ADF domain family (100%C)	3.1942	Dapma7bEVm006897t1	Uncharacterized protein CG18735 (99%P)	7.66865	Dapma7bEVm007151t1	Brain chitinase and chia (100%D)	2.678	Dapma7bEVm004939t1	Uncharacterized protein (100%C)	3.01975
Dapma7bEVm011788t1	Sulfotransferase sult (100%D)	3.15399	Dapma7bEVm014974t1	TE: Polyprotein of retroviral origin (50%H)	7.62162	Dapma7bEVm020178t1	Uncharacterized protein (100%P)	2.63913	Dapma7bEVm005208t1	S_TKc, Serine/Threonine protein kinases, catalytic domain (100%C)	3.01585
Dapma7bEVm015703t1	Uncharacterized protein (98%C)	3.13905	Dapma7bEVm010784t1	Uncharacterized protein (46%D)	7.54558	Dapma7bEVm010702t1	Nose resistant to fluoxetine protein (61%D)	2.6336	Dapma7bEVm002960t1	Copper-zinc cu-zn superoxide dismutase. (97%D)	3.01003
Dapma7bEVm011614t1	CREB/ATF bZIP transcription factor (100%D)	3.11708	Dapma7bEVm011058t1	Cuticular protein (92%D)	7.53262	Dapma7bEVm005595t1	Uncharacterized protein (100%D)	2.60672	Dapma7bEVm023048t1	Uncharacterized protein (42%D)	2.92636
Dapma7bEVm004062t1	ABC transporter G family member (51%H)	3.07892	Dapma7bEVm006431t1	Uncharacterized protein (98%D)	7.49701	Dapma7bEVm014555t1	FU, Furin-like repeats (64%C)	2.57163	Dapma7bEVm007241t1	Cytochrome P450 305a1 (100%H)	2.91974
Dapma7bEVm001312t1	Cuticular protein (100%D)	3.06708	Dapma7bEVm020023t1	Uncharacterized protein (81%D)	7.48554	Dapma7bEVm002517t1	Uncharacterized protein (65%D)	2.55456	Dapma7bEVm010442t1	Uncharacterized protein (61%D)	2.91238
Dapma7bEVm027858t1	ABC transporter G family member (100%D)	2.95806	Dapma7bEVm028356t1	Uncharacterized protein (98%D)	7.44359	Dapma7bEVm008280t1	conserved protein (100%D)	2.55152	Dapma7bEVm015972t1	Uncharacterized protein (98%C)	2.91142
Dapma7bEVm021842t1	60s ribosomal protein l14 (71%D)	2.95563	Dapma7bEVm009594t1	conserved protein (88%D)	7.4295	Dapma7bEVm012052t1	Uncharacterized protein (93%D)	2.54893	Dapma7bEVm011058t1	Cuticular protein (92%D)	2.88873
Dapma7bEVm005611t1	Larval cuticle protein (100%N)	2.95153	Dapma7bEVm008439t1	Uncharacterized protein (93%D)	7.42288	Dapma7bEVm016191t1	Tubulin epsilon chain (72%P)	2.5443	Dapma7bEVm007613t1	conserved protein (74%D)	2.86154
Dapma7bEVm006829t1	conserved protein (100%D)	2.93046	Dapma7bEVm005116t1	Uncharacterized protein	7.39214	Dapma7bEVm027855t1	ATP-binding cassette sub-family G member 5 (100%H)	2.54234	Dapma7bEVm017309t1	Endocuticle structural glycoprotein SgAbd-2 (77%D)	2.85336
Dapma7bEVm028921t1	Integral membrane efflux protein efpa (100%D)	2.86346	Dapma7bEVm012998t1	Uncharacterized protein (100%D)	7.39159	Dapma7bEVm019956t1	Elongation factor 1-alpha (72%M)	2.54117	Dapma7bEVm004938t1	Uncharacterized protein (93%D)	2.84759
Dapma7bEVm002462t1	conserved protein (100%C)	2.85549	Dapma7bEVm015018t1	Zormin (100%D)	7.37171	Dapma7bEVm012938t1	116 kDa U5 small nuclear ribonucleoprotein component protein (73%D)	2.5143	Dapma7bEVm011589t1	Uncharacterized protein (71%A)	2.84452
Dapma7bEVm020617t1	Cofilin-2 (87%H)	2.83956	Dapma7bEVm015276t1	Uncharacterized protein (88%D)	7.34993	Dapma7bEVm003885t1	conserved protein (100%C)	2.50548	Dapma7bEVm020095t1	mariner transposase (45%D)	2.83854
Dapma7bEVm010011t1	Para-nitrobenzyl esterase (100%R)	2.81803	Dapma7bEVm002901t1	Uncharacterized protein (100%D)	7.25676	Dapma7bEVm001581t1	Cathepsin S (100%H)	2.50231	Dapma7bEVm014060t1	Uncharacterized protein	2.82493
Dapma7bEVm018234t1	Pepsin A (41%D)	2.748	Dapma7bEVm027279t1	Carbonic anhydrase (77%T)	7.14879	Dapma7bEVm018015t1	Uncharacterized protein	2.4764	Dapma7bEVm012174t1	Uncharacterized protein (97%D)	2.80571
Dapma7bEVm003280t1	Deoxyribonuclease i (99%D)	2.74234	Dapma7bEVm005392t1	Uncharacterized protein (86%D)	7.1475	Dapma7bEVm021931t1	60S ribosomal protein L10 (51%D)	2.47099	Dapma7bEVm011184t1	conserved protein (100%D)	2.78755
Dapma7bEVm002285t1	Cytochrome p450 (100%D)	2.71801	Dapma7bEVm004982t1	Uncharacterized protein (75%R)	7.14077	Dapma7bEVm005269t1	Uncharacterized protein (99%D)	2.41063	Dapma7bEVm028598t1	conserved protein (88%D)	2.78755
Dapma7bEVm002637t1	Alpha-amylase (99%D)	2.66667	Dapma7bEVm005791t1	Uncharacterized protein (46%D)	7.12782	Dapma7bEVm018654t1	Uncharacterized protein (100%D)	2.39641	Dapma7bEVm001017t1	Uncharacterized protein	2.77075
Dapma7bEVm007302t1	Uncharacterized protein (96%C)	2.63992	Dapma7bEVm000939t1	Uncharacterized protein (34%D)	7.07316	Dapma7bEVm022051t1	60S ribosomal protein L10 (48%D)	2.38099	Dapma7bEVm015569t1	Uncharacterized protein (96%D)	2.71282
Dapma7bEVm020050t1	receptor for activated protein kinase c rack1 (73%D)	2.63531	Dapma7bEVm003446t1	Kunitz-type protease inhibitor (57%M)	7.03445	Dapma7bEVm024574t1	ATP6, ATP synthase F0 subunit 6 (34%C)	2.37174	Dapma7bEVm009594t1	conserved protein (88%D)	2.69313
Dapma7bEVm019361t1	Alpha1,3fucosyltransferase (97%T)	2.61812	Dapma7bEVm015019t1	Zormin (95%D)	7.00211	Dapma7bEVm002948t1	Uncharacterized protein (99%D)	2.3616	Dapma7bEVm013747t1	Uncharacterized protein (33%D)	2.65798
Dapma7bEVm005354t1	cuticle protein (24%D)	2.61565	Dapma7bEVm019064t1	Uncharacterized protein (100%D)	6.99541	Dapma7bEVm012051t1	Uncharacterized protein (93%C)	2.33336	Dapma7bEVm012238t1	Uncharacterized protein	2.65102
Dapma7bEVm015503t1	Endocuticle structural glycoprotein SgAbd-2 (71%D)	2.60954	Dapma7bEVm015704t1	Uncharacterized protein (98%C)	6.98489	Dapma7bEVm029096t1	Uncharacterized protein (80%D)	2.2819	Dapma7bEVm025655t1	Uncharacterized protein	2.63124
Dapma7bEVm020584t1	40s ribosomal protein s19 (96%D)	2.59241	Dapma7bEVm004939t1	Uncharacterized protein (100%C)	6.98214	Dapma7bEVm018162t1	Uncharacterized protein (100%P)	2.26444	Dapma7bEVm004931t1	Uncharacterized protein (56%D)	2.62522
Dapma7bEVm015026t1	prolyl alpha-1 subunit precursor (100%D)	2.59114	Dapma7bEVm028497t1	Cuticular protein (89%D)	6.95696	Dapma7bEVm017732t1	RE73432p (58%D)	2.25833	Dapma7bEVm010098t1	Uncharacterized protein (100%D)	2.59013
Dapma7bEVm012434t1	Alpha-(1,3)-fucosyltransferase (97%T)	2.54537	Dapma7bEVm010765t1	Mitochondrial atp synthase b chain (100%D)	6.87914	Dapma7bEVm002628t1	Uncharacterized protein (100%D)	2.2207	Dapma7bEVm013622t1	Uncharacterized protein	2.57326
Dapma7bEVm021360t1	Uncharacterized protein (96%C)	2.54005	Dapma7bEVm013303t1	Uncharacterized protein (100%D)	6.87214	Dapma7bEVm018567t1	Uncharacterized protein (100%D)	2.21685	Dapma7bEVm022264t1	Uncharacterized protein	2.54014
Dapma7bEVm010555t1	Alpha-amylase (89%T)	2.5122	Dapma7bEVm001017t1	Uncharacterized protein	6.82348	Dapma7bEVm012233t1	Heat shock protein HSP 90-alpha (78%D)	2.20703	Dapma7bEVm015563t1	Endocuticle structural glycoprotein SgAbd-2 (78%D)	2.52179
Dapma7bEVm015897t1	TE: Polyprotein of retroviral origin (58%H)	2.51191	Dapma7bEVm010982t1	Elongation of very long chain fatty acids protein (95%P)	6.80588	Dapma7bEVm016770t1	Proteasomal ATPase-associated factor 1 (85%H)	2.20312	Dapma7bEVm007088t1	Uncharacterized protein (59%D)	2.5052
Dapma7bEVm005083t1	conserved protein (100%C)	2.49699	Dapma7bEVm002949t1	Uncharacterized protein (96%D)	6.76741	Dapma7bEVm000581t1	Cathepsin-l cysteine peptidase (100%D)	2.19837	Dapma7bEVm025205t1	Uncharacterized protein	2.48462
Dapma7bEVm018833t1	Uncharacterized protein (99%D)	2.4684	Dapma7bEVm018615t1	Uncharacterized protein (74%D)	6.74471	Dapma7bEVm019898t1	40s ribosomal protein s4 (93%D)	2.19171	Dapma7bEVm015121t1	Endocuticle structural glycoprotein SgAbd-2 (77%L)	2.46532
Dapma7bEVm005257t1	Doublesex- and mab-3-related transcription factor 3/sw (95%D)	2.42985	Dapma7bEVm010402t1	Chitin_bind_4, Insect cuticle protein (98%C)	6.73855	Dapma7bEVm022282t1	Uncharacterized protein	2.19093	Dapma7bEVm001668t1	Uncharacterized protein (100%D)	2.46237
Dapma7bEVm021485t1	Uncharacterized protein (100%C)	2.40528	Dapma7bEVm004408t1	Uncharacterized protein (77%P)	6.72446	Dapma7bEVm029145t1	Uncharacterized protein (75%D)	2.18357	Dapma7bEVm028497t1	Cuticular protein (89%D)	2.44975
Dapma7bEVm016232t1	Alpha1,3fucosyltransferase (97%M)	2.36339	Dapma7bEVm015370t1	Uncharacterized protein (63%D)	6.69666	Dapma7bEVm013851t1	Uncharacterized protein (100%D)	2.17996	Dapma7bEVm025183t1	Uncharacterized protein	2.44558
Dapma7bEVm005746t1	conserved protein (100%C)	2.26535	Dapma7bEVm000651t1	Uncharacterized protein (91%D)	6.66509	Dapma7bEVm019023t1	Uncharacterized protein (99%D)	2.16797	Dapma7bEVm015897t1	TE: Polyprotein of retroviral origin (58%H)	2.43089
Dapma7bEVm015111t1	Integral membrane efflux protein efpa (100%D)	2.1375	Dapma7bEVm007086t1	Uncharacterized protein (100%D)	6.65519	Dapma7bEVm003290t1	Galactosylceramide sulfotransferase (70%H)	2.16779	Dapma7bEVm028208t1	Uncharacterized protein (75%D)	2.41802
Dapma7bEVm010371t1	Clip-domain serine protease (86%H)	2.13113	Dapma7bEVm028551t1	Mitochondrial atp synthase b chain (100%H)	6.62723	Dapma7bEVm005964t1	conserved protein (80%D)	2.16713	Dapma7bEVm024433t1	Uncharacterized protein (78%C)	2.4143
Dapma7bEVm010657t1	Uncharacterized protein (100%D)	2.0978	Dapma7bEVm015211t1	Uncharacterized protein	6.6001	Dapma7bEVm023820t1	Speckle-type poz protein (99%D)	2.16582	Dapma7bEVm000324t1	conserved protein (87%H)	2.41204
Dapma7bEVm001803t1	Sodium-dependent nutrient amino acid transporter (75%D)	2.08106	Dapma7bEVm012809t1	Uncharacterized protein	6.59979	Dapma7bEVm027831t1	conserved protein (100%D)	2.16032	Dapma7bEVm005365t1	conserved protein (90%D)	2.39256
Dapma7bEVm007692t1	Endocuticle structural glycoprotein SgAbd-2 (91%D)	2.07918	Dapma7bEVm007717t1	Uncharacterized protein (100%D)	6.42919	Dapma7bEVm023625t1	Glucose dehydrogenase (FAD, quinone) (94%A)	2.15854	Dapma7bEVm007054t1	Aquaporin-9/sw (86%H)	2.38884
Dapma7bEVm002146t1	Carboxypeptidase B (100%D)	2.07727	Dapma7bEVm020427t1	Uncharacterized protein (74%D)	6.3721	Dapma7bEVm002065t1	conserved protein (100%C)	2.15206	Dapma7bEVm029475t1	Uncharacterized protein (83%D)	2.37553
Dapma7bEVm002978t1	Transmembrane protease serine (100%D)	2.00071	Dapma7bEVm010757t1	Uncharacterized protein (100%D)	6.30956	Dapma7bEVm015779t1	conserved protein (100%C)	2.14476	Dapma7bEVm027442t1	conserved protein (87%H)	2.36631
Dapma7bEVm015615t1	TE: Retrovirus-related Pol polyprotein from transposon TNT 1-94 (100%D)	2.00039	Dapma7bEVm014951t1	Uncharacterized protein (77%D)	6.30888	Dapma7bEVm016757t1	Lysine-specific demethylase 5A,EC:1.14.11.-/sw (15%D)	2.14154	Dapma7bEVm025218t1	Uncharacterized protein (95%D)	2.35998
Dapma7bEVm010703t1	Nose resistant to fluoxetine protein (100%D)	-2.0394	Dapma7bEVm011999t1	Uncharacterized protein (100%C)	6.20858	Dapma7bEVm015363t1	tartan (70%D)	2.12808	Dapma7bEVm013035t1	Endocuticle structural glycoprotein SgAbd-2 (78%D)	2.35657
Dapma7bEVm029615t1	Nose resistant to fluoxetine protein (100%D)	-2.05846	Dapma7bEVm016050t1	Cuticular protein (100%D)	6.19956	Dapma7bEVm021214t1	Uncharacterized protein (66%P)	2.12292	Dapma7bEVm008654t1	Endocuticle structural glycoprotein SgAbd-2 (74%L)	2.33179
Dapma7bEVm010971t1	Serine protease (100%P)	-2.0922	Dapma7bEVm023064t1	Uncharacterized protein	6.19089	Dapma7bEVm019062t1	Polyubiquitin-C (97%D)	2.11504	Dapma7bEVm010715t1	Sodium/dicarboxylate cotransporter (75%H)	2.33126
Dapma7bEVm010171t1	Serine proteinase (86%D)	-2.13459	Dapma7bEVm025205t1	Uncharacterized protein	6.02671	Dapma7bEVm027981t1	Uncharacterized protein (99%D)	2.10281	Dapma7bEVm019036t1	TE: Polyprotein of retroviral origin (55%D)	2.32844
Dapma7bEVm015367t1	di-domain hemoglobin precursor (100%D)	-2.21802	Dapma7bEVm029200t1	Carbonic anhydrase 2, LD26647p (82%H)	6.00862	Dapma7bEVm025817t1	Uncharacterized protein	2.10196	Dapma7bEVm015019t1	Zormin (95%D)	2.3136
Dapma7bEVm007706t1	Cytoglobin-2 (97%H)	-2.49045	Dapma7bEVm007951t1	Uncharacterized protein (88%D)	5.94604	Dapma7bEVm007077t1	Uncharacterized protein (100%D)	2.10037	Dapma7bEVm016699t1	TE: Polyprotein of retroviral origin (68%D)	2.29407
Dapma7bEVm002278t1	5-aminolevulinate synthase, nonspecific, mitochondrial (94%D)	-2.65254	Dapma7bEVm024314t1	Uncharacterized protein (78%D)	5.89993	Dapma7bEVm021300t1	Uncharacterized protein (66%R)	2.08977	Dapma7bEVm028500t1	pupal cuticle protein (88%D)	2.28967
Dapma7bEVm027691t1	5-aminolevulinate synthase, nonspecific, mitochondrial (89%D)	-2.66078	Dapma7bEVm028896t1	Uncharacterized protein (89%D)	5.89638	Dapma7bEVm012137t1	Uncharacterized protein (90%C)	2.08817	Dapma7bEVm007374t1	Eclosion hormone (100%D)	2.25929
Dapma7bEVm007661t1	Serine protease (99%P)	-2.93578	Dapma7bEVm028897t1	Uncharacterized protein (100%D)	5.83268	Dapma7bEVm018223t1	Uncharacterized protein (38%A)	2.08457	Dapma7bEVm023888t1	Uncharacterized protein (74%A)	2.24295
Dapma7bEVm012759t1	Multicopper oxidase (75%N)	-2.93628	Dapma7bEVm029435t1	Cuticular protein (100%D)	5.8053	Dapma7bEVm005583t1	Uncharacterized protein (100%D)	2.07712	Dapma7bEVm000767t1	Uncharacterized protein (100%D)	2.23154
Dapma7bEVm010183t1	Serine protease (100%H)	-3.01025	Dapma7bEVm010986t1	Lactosylceramide (72%H)	5.76648	Dapma7bEVm013650t1	Cathepsin B (96%P)	2.04467	Dapma7bEVm002046t1	di-domain hemoglobin precursor (100%D)	2.22401
Dapma7bEVm012051t1	Uncharacterized protein (93%C)	-3.15586	Dapma7bEVm015972t1	Uncharacterized protein (98%C)	5.75706	Dapma7bEVm011744t1	conserved protein (78%H)	2.04331	Dapma7bEVm010402t1	Chitin_bind_4, Insect cuticle protein (98%C)	2.20938
Dapma7bEVm012052t1	Uncharacterized protein (93%D)	-3.16422	Dapma7bEVm001757t1	Chorion peroxidase precursor (94%D)	5.74363	Dapma7bEVm011806t1	Serine/threonine-protein kinase pdik1l (100%M)	2.04073	Dapma7bEVm007773t1	Uncharacterized protein (100%D)	2.20582
Dapma7bEVm011699t1	CD82 antigen (100%M)	-3.53953	Dapma7bEVm011474t1	Uncharacterized protein (93%C)	5.71962	Dapma7bEVm011615t1	Tubulin alpha-1 chain (82%P)	2.03912	Dapma7bEVm028073t1	TE: Transposase (100%D)	2.19206
Dapma7bEVm002068t1	Globin (100%D)	-3.96717	Dapma7bEVm023982t1	TE: Polyprotein of retroviral origin (68%D)	5.70933	Dapma7bEVm025829t1	Uncharacterized protein	2.03894	Dapma7bEVm029569t1	Uncharacterized protein (100%D)	2.17368
Dapma7bEVm011064t1	di-domain hemoglobin precursor (100%D)	-4.22493	Dapma7bEVm003097t1	Uncharacterized protein (100%D)	5.66359	Dapma7bEVm017338t1	Elongation factor 1-alpha (97%M)	2.03528	Dapma7bEVm002496t1	Uncharacterized protein (98%D)	2.14973
			Dapma7bEVm011906t1	Mite allergen Der P (87%P)	5.65931	Dapma7bEVm015925t1	Uncharacterized protein	2.02894	Dapma7bEVm005278t1	Uncharacterized protein (96%D)	2.14728
			Dapma7bEVm023464t1	Uncharacterized protein	5.63892	Dapma7bEVm028058t1	One cut domain family member (100%D)	2.02655	Dapma7bEVm023911t1	Uncharacterized protein (63%D)	2.14054
			Dapma7bEVm007556t1	Uncharacterized protein (100%D)	5.61419	Dapma7bEVm002481t1	c-type lectin ctl - mannose binding. (100%D)	2.02637	Dapma7bEVm000343t1	Vitellogenin-1 precursor (79%N)	2.10384
			Dapma7bEVm004938t1	Uncharacterized protein (93%D)	5.6121	Dapma7bEVm019165t1	Chorion peroxidase precursor (85%M)	2.00813	Dapma7bEVm011147t1	Carbonic anhydrase-related protein (72%D)	2.09539
			Dapma7bEVm030404t1	TE: Polyprotein of retroviral origin (55%D)	5.61107	Dapma7bEVm020770t1	Uncharacterized protein	2.00763	Dapma7bEVm012746t1	Uncharacterized protein (83%D)	2.09473
			Dapma7bEVm021492t1	Uncharacterized protein	5.49539	Dapma7bEVm019199t1	abc transporter (100%D)	2.00562	Dapma7bEVm025083t1	Zinc finger protein (100%D)	2.08502
			Dapma7bEVm018486t1	conserved protein (95%D)	5.47452	Dapma7bEVm005895t1	Sensory neuron membrane protein (95%P)	-2.00383	Dapma7bEVm010401t1	Glioma pathogenesis-related protein (64%L)	2.07949
			Dapma7bEVm007408t1	Uncharacterized protein	5.44016	Dapma7bEVm028206t1	Uncharacterized protein (71%D)	-2.01657	Dapma7bEVm015135t1	Uncharacterized protein (98%C)	2.07666
			Dapma7bEVm002519t1	conserved protein (95%D)	5.41027	Dapma7bEVm027299t1	Uncharacterized protein (51%D)	-2.01988	Dapma7bEVm027858t1	ABC transporter G family member (100%D)	2.05993
			Dapma7bEVm012946t1	Methyltransferase protein (69%M)	5.36359	Dapma7bEVm022200t1	Uncharacterized protein	-2.02692	Dapma7bEVm001852t1	conserved protein (72%C)	2.05457
			Dapma7bEVm013080t1	Uncharacterized protein (84%D)	5.32667	Dapma7bEVm029406t1	Jmjc domain-containing histone demethylation protein (70%D)	-2.03303	Dapma7bEVm010788t1	Uncharacterized protein LOC662685 (100%D)	2.04634
			Dapma7bEVm007824t1	Bifunctional arginine demethylase and (91%D)	5.31602	Dapma7bEVm010224t1	Neurogenic locus protein delta (81%H)	-2.03379	Dapma7bEVm007555t1	conserved protein (97%D)	2.04404
			Dapma7bEVm018380t1	SLC6sbd_NTT5, Neurotransmitter transporter 5 (63%C)	5.29885	Dapma7bEVm019454t1	conserved protein (83%C)	-2.03659	Dapma7bEVm029330t1	TE: Polyprotein of retroviral origin (71%D)	2.00922
			Dapma7bEVm003913t1	Uncharacterized protein (100%D)	5.29817	Dapma7bEVm028728t1	Uncharacterized protein (77%D)	-2.04517	Dapma7bEVm024146t1	Lactosylceramide (60%H)	2.00661
			Dapma7bEVm005611t1	Larval cuticle protein (100%N)	5.2749	Dapma7bEVm006581t1	Uncharacterized protein (73%D)	-2.0527	Dapma7bEVm018391t1	Uncharacterized protein (100%D)	-2.00174
			Dapma7bEVm013622t1	Uncharacterized protein	5.26436	Dapma7bEVm026837t1	Uncharacterized protein	-2.05362	Dapma7bEVm021609t1	Uncharacterized protein	-2.0037
			Dapma7bEVm003185t1	Sugar transporter (100%D)	5.21758	Dapma7bEVm013363t1	conserved hypothetical protein (45%D)	-2.05497	Dapma7bEVm016166t1	Brain chitinase and chia (86%M)	-2.00892
			Dapma7bEVm028728t1	Uncharacterized protein (77%D)	5.19794	Dapma7bEVm013376t1	Uncharacterized protein (84%D)	-2.05853	Dapma7bEVm012978t1	Uncharacterized protein	-2.01361
			Dapma7bEVm014060t1	Uncharacterized protein	5.18241	Dapma7bEVm030171t1	Uncharacterized protein (62%R)	-2.06702	Dapma7bEVm010814t1	ABC transporter G family member (100%D)	-2.01624
			Dapma7bEVm028868t1	Uncharacterized protein (77%D)	5.18203	Dapma7bEVm025461t1	Uncharacterized protein	-2.06982	Dapma7bEVm006656t1	Dimer_Tnp_hAT, hAT family dimerization domain (82%C)	-2.01926
			Dapma7bEVm009700t1	Uncharacterized protein (100%D)	5.11006	Dapma7bEVm027311t1	Uncharacterized protein daphplx:hxAUG26res176g188t1 (42%D)	-2.07655	Dapma7bEVm027445t1	Ankyrin (78%D)	-2.02036
			Dapma7bEVm006932t1	Uncharacterized protein	5.08812	Dapma7bEVm024283t1	Helicase c-terminal domain containing protein (60%D)	-2.09405	Dapma7bEVm010940t1	Carbonic anhydrase (100%T)	-2.02118
			Dapma7bEVm005800t1	Uncharacterized protein (88%D)	5.08334	Dapma7bEVm021002t1	Uncharacterized protein ENSANGP00000027469 (97%C)	-2.09632	Dapma7bEVm009082t1	Uncharacterized protein	-2.02146
			Dapma7bEVm010858t1	Venom allergen (65%H)	5.07262	Dapma7bEVm010847t1	Clip-domain serine protease (48%D)	-2.10527	Dapma7bEVm015383t1	uridine phosphorylase (89%D)	-2.02432
			Dapma7bEVm010422t1	c-type lectin ctl - galactose binding. (100%D)	5.05662	Dapma7bEVm016046t1	Endoglucanase e-4 precursor (100%D)	-2.11802	Dapma7bEVm003382t1	conserved protein (100%D)	-2.02679
			Dapma7bEVm023981t1	TE: Polyprotein of retroviral origin (71%D)	5.04221	Dapma7bEVm001537t1	Endoglucanase e-4 precursor (100%D)	-2.11912	Dapma7bEVm006993t1	Synaptotagmin-17 (100%D)	-2.02891
			Dapma7bEVm026132t1	Uncharacterized protein	5.04196	Dapma7bEVm011487t1	conserved protein (100%D)	-2.13094	Dapma7bEVm014975t1	Kunitz domain-containing protein (85%P)	-2.0309
			Dapma7bEVm016567t1	Uncharacterized protein	5.03436	Dapma7bEVm019505t1	Uncharacterized protein daphplx:hxJGI_V11_104537 (85%D)	-2.14141	Dapma7bEVm024710t1	Uncharacterized protein	-2.03531
			Dapma7bEVm006258t1	Uncharacterized protein (95%D)	5.0181	Dapma7bEVm026210t1	Uncharacterized protein (33%D)	-2.14311	Dapma7bEVm015557t1	Uncharacterized protein (100%D)	-2.04068
			Dapma7bEVm007627t1	Bestrophin (95%D)	4.99286	Dapma7bEVm017467t1	jmjc domain-containing histone demethylation protein (56%D)	-2.14701	Dapma7bEVm030100t1	TE: Gag-pol polyprotein precursor (47%R)	-2.04087
			Dapma7bEVm015532t1	Uncharacterized protein (50%C)	4.92261	Dapma7bEVm010368t1	Uncharacterized protein daphplx:hxAUG26up1s2g226t1 (80%D)	-2.14852	Dapma7bEVm002396t1	Clip-domain serine protease (91%H)	-2.0494
			Dapma7bEVm015320t1	Uncharacterized protein (100%C)	4.91136	Dapma7bEVm000939t1	Uncharacterized protein (34%D)	-2.1533	Dapma7bEVm029499t1	Uncharacterized protein (97%D)	-2.05364
			Dapma7bEVm010356t1	Solute carrier family 22 member (100%H)	4.88369	Dapma7bEVm028208t1	Uncharacterized protein (75%D)	-2.15801	Dapma7bEVm021628t1	globin (36%D)	-2.0563
			Dapma7bEVm005365t1	conserved protein (90%D)	4.87617	Dapma7bEVm024871t1	TE: Transposable element Tc3 Transposase (45%D)	-2.17107	Dapma7bEVm004319t1	Bestrophin, RFP-TM, chloride channel (100%C)	-2.06308
			Dapma7bEVm011782t1	Uncharacterized protein (100%D)	4.8486	Dapma7bEVm004276t1	Medium-chain specific acyl-CoA dehydrogenase, mitochondrial (98%M)	-2.18018	Dapma7bEVm006474t1	Zinc finger protein (100%D)	-2.06403
			Dapma7bEVm012101t1	Uncharacterized protein	4.82082	Dapma7bEVm014210t1	Uncharacterized protein (26%A)	-2.18141	Dapma7bEVm029220t1	Uncharacterized protein (100%D)	-2.06417
			Dapma7bEVm010411t1	Uncharacterized protein (100%D)	4.82034	Dapma7bEVm022807t1	TE: Retrovirus-related Pol polyprotein from (62%D)	-2.1851	Dapma7bEVm004650t1	Uncharacterized protein (96%D)	-2.06887
			Dapma7bEVm014271t1	Uncharacterized protein (85%R)	4.80389	Dapma7bEVm019455t1	conserved protein (87%C)	-2.19051	Dapma7bEVm004097t1	Uncharacterized protein LOC663881 (100%D)	-2.07417
			Dapma7bEVm002456t1	Uncharacterized protein (100%D)	4.76409	Dapma7bEVm021387t1	Uncharacterized protein (100%D)	-2.19837	Dapma7bEVm001902t1	Gastric triacylglycerol lipase precursor (87%N)	-2.07641
			Dapma7bEVm021806t1	Uncharacterized protein	4.75838	Dapma7bEVm008265t1	7,8-dihydro-8-oxoguanine triphosphatase (96%D)	-2.20588	Dapma7bEVm005964t1	conserved protein (80%D)	-2.0815
			Dapma7bEVm027935t1	4-hydroxyphenylpyruvate dioxygenase protein (60%D)	4.72478	Dapma7bEVm030190t1	TE: RNA-directed DNA polymerase from (58%R)	-2.20588	Dapma7bEVm007806t1	clip-domain serine protease (95%D)	-2.08367
			Dapma7bEVm015212t1	conserved protein (41%D)	4.70869	Dapma7bEVm030318t1	Uncharacterized protein (30%R)	-2.22861	Dapma7bEVm005694t1	Uncharacterized protein CG14686 (100%D)	-2.08888
			Dapma7bEVm024101t1	TE: Polyprotein of retroviral origin (61%D)	4.70021	Dapma7bEVm005680t1	Nuclear valosin-containing protein (100%D)	-2.2409	Dapma7bEVm010694t1	Double oxidase: two peroxidase domains. (100%D)	-2.08997
			Dapma7bEVm020006t1	Uncharacterized protein (83%D)	4.69994	Dapma7bEVm011886t1	Uncharacterized protein	-2.24679	Dapma7bEVm011413t1	Uncharacterized protein (100%D)	-2.09068
			Dapma7bEVm016586t1	Actin, alpha skeletal muscle (48%P)	4.68791	Dapma7bEVm018830t1	Clip-domain serine protease (67%H)	-2.25161	Dapma7bEVm027779t1	Clip-domain serine protease (49%A)	-2.0914
			Dapma7bEVm008426t1	ppn (90%D)	4.65743	Dapma7bEVm026132t1	Uncharacterized protein	-2.26321	Dapma7bEVm003179t1	Glucosyl/glucuronosyl transferases (97%H)	-2.09355
			Dapma7bEVm006943t1	Uncharacterized protein (95%D)	4.6555	Dapma7bEVm022812t1	Uncharacterized protein (56%D)	-2.28873	Dapma7bEVm003623t1	Glutaminyl-peptide cyclotransferase protein (100%D)	-2.09408
			Dapma7bEVm000592t1	conserved protein (100%D)	4.64995	Dapma7bEVm011589t1	Uncharacterized protein (71%A)	-2.29871	Dapma7bEVm018395t1	conserved protein (100%D)	-2.09874
			Dapma7bEVm010875t1	Uncharacterized protein (56%C)	4.61681	Dapma7bEVm023847t1	cell division protein ftsj (52%D)	-2.30085	Dapma7bEVm010093t1	Uncharacterized protein	-2.10387
			Dapma7bEVm023584t1	Uncharacterized protein (84%A)	4.60264	Dapma7bEVm027674t1	Jmjc domain-containing histone demethylation protein (69%D)	-2.30737	Dapma7bEVm017339t1	Uncharacterized protein (55%R)	-2.10478
			Dapma7bEVm007545t1	Uncharacterized protein (77%D)	4.59162	Dapma7bEVm019332t1	Clip-domain serine protease (78%D)	-2.30949	Dapma7bEVm006899t1	conserved protein (100%D)	-2.10892
			Dapma7bEVm023440t1	Histone h2a (100%D)	4.58441	Dapma7bEVm010401t1	Glioma pathogenesis-related protein (64%L)	-2.31988	Dapma7bEVm021605t1	Uncharacterized protein	-2.1214
			Dapma7bEVm007194t1	conserved protein (100%D)	4.57797	Dapma7bEVm024082t1	Uncharacterized protein LOC100167177 (47%D)	-2.33891	Dapma7bEVm028178t1	Uncharacterized protein (29%D)	-2.12286
			Dapma7bEVm010441t1	Uncharacterized protein (100%D)	4.56451	Dapma7bEVm006925t1	Uncharacterized protein (100%C)	-2.37189	Dapma7bEVm006088t1	regulator of g protein signaling (100%D)	-2.12593
			Dapma7bEVm023575t1	TE: Polyprotein of retroviral origin (98%D)	4.53714	Dapma7bEVm010356t1	Solute carrier family 22 member (100%H)	-2.38634	Dapma7bEVm010192t1	conserved protein (93%D)	-2.1285
			Dapma7bEVm006366t1	Transmembrane protease serine (68%H)	4.50502	Dapma7bEVm006569t1	Pancreatic triacylglycerol lipase (98%D)	-2.39434	Dapma7bEVm020718t1	expressed protein (81%D)	-2.13405
			Dapma7bEVm006925t1	Uncharacterized protein (100%C)	4.49363	Dapma7bEVm010310t1	Poly(U)-specific endoribonuclease (94%H)	-2.40247	Dapma7bEVm011094t1	conserved protein (100%D)	-2.14524
			Dapma7bEVm001768t1	Uncharacterized protein (100%D)	4.48154	Dapma7bEVm011012t1	conserved protein (100%D)	-2.40259	Dapma7bEVm011822t1	glucosyl/glucuronosyl transferases (53%D)	-2.15761
			Dapma7bEVm017871t1	Actin, alpha skeletal muscle (95%D)	4.45429	Dapma7bEVm007944t1	Uncharacterized protein (71%D)	-2.41504	Dapma7bEVm000973t1	Nadp-dependent leukotriene b4 (100%H)	-2.16044
			Dapma7bEVm011184t1	conserved protein (100%D)	4.45165	Dapma7bEVm014091t1	Uncharacterized protein	-2.43514	Dapma7bEVm026317t1	Uncharacterized protein	-2.16354
			Dapma7bEVm028598t1	conserved protein (88%D)	4.45165	Dapma7bEVm015051t1	Para-nitrobenzyl esterase (100%H)	-2.44354	Dapma7bEVm025764t1	Uncharacterized protein	-2.16534
			Dapma7bEVm019956t1	Elongation factor 1-alpha (72%M)	4.44254	Dapma7bEVm006023t1	BTB/POZ domain (100%C)	-2.44926	Dapma7bEVm010225t1	ABC transporter G family member (100%D)	-2.16541
			Dapma7bEVm007054t1	Aquaporin-9/sw (86%H)	4.43716	Dapma7bEVm006506t1	Transcription factor MafB (100%D)	-2.45351	Dapma7bEVm028883t1	Uncharacterized protein (87%D)	-2.16581
			Dapma7bEVm016538t1	Uncharacterized protein (78%C)	4.38499	Dapma7bEVm018595t1	Serine Protease (100%N)	-2.45876	Dapma7bEVm005361t1	Apolipoprotein d (69%P)	-2.16591
			Dapma7bEVm004062t1	ABC transporter G family member (51%H)	4.38356	Dapma7bEVm023561t1	TE: Retrovirus-related Pol polyprotein from transposon (65%D)	-2.47794	Dapma7bEVm003090t1	Clip-domain serine protease (98%N)	-2.16624
			Dapma7bEVm016366t1	protease m1 zinc metalloprotease (16%D)	4.346	Dapma7bEVm016828t1	Uncharacterized protein	-2.50888	Dapma7bEVm027715t1	conserved protein (100%D)	-2.16627
			Dapma7bEVm027858t1	ABC transporter G family member (100%D)	4.32835	Dapma7bEVm009668t1	conserved protein (97%C)	-2.51144	Dapma7bEVm001208t1	Zinc metalloproteinase nas-13 (94%D)	-2.16998
			Dapma7bEVm008141t1	Uncharacterized protein	4.31776	Dapma7bEVm022488t1	Uncharacterized protein (59%D)	-2.52757	Dapma7bEVm010391t1	Transmembrane protease serine 11D (48%D)	-2.1717
			Dapma7bEVm012562t1	conserved protein (100%C)	4.31263	Dapma7bEVm000761t1	Clip-domain serine protease (100%N)	-2.5302	Dapma7bEVm006692t1	Uncharacterized protein (56%D)	-2.17631
			Dapma7bEVm002285t1	Cytochrome p450 (100%D)	4.31198	Dapma7bEVm023253t1	Uncharacterized protein (98%C)	-2.54702	Dapma7bEVm015616t1	Clip-domain serine protease (78%D)	-2.17738
			Dapma7bEVm021477t1	Uncharacterized protein (100%C)	4.2947	Dapma7bEVm027910t1	Squamous cell carcinoma antigen recognized by T-cells (89%H)	-2.5623	Dapma7bEVm009611t1	Jmjc domain-containing histone demethylation protein (100%D)	-2.18471
			Dapma7bEVm009710t1	Bumetanide-sensitive na-k-cl cotransport protein (87%D)	4.2716	Dapma7bEVm027505t1	Clip-domain serine protease (94%H)	-2.56788	Dapma7bEVm004511t1	Patched domain-containing protein (91%N)	-2.18736
			Dapma7bEVm013686t1	Uncharacterized protein	4.25718	Dapma7bEVm025083t1	Zinc finger protein (100%D)	-2.57193	Dapma7bEVm000431t1	conserved protein (82%D)	-2.18825
			Dapma7bEVm013305t1	Uncharacterized protein	4.2105	Dapma7bEVm030208t1	Uncharacterized protein (56%D)	-2.60028	Dapma7bEVm015185t1	Dual specificity tyrosine-phosphorylation-regulated kinase (92%D)	-2.19055
			Dapma7bEVm025655t1	Uncharacterized protein	4.20814	Dapma7bEVm021688t1	Uncharacterized protein (100%D)	-2.60819	Dapma7bEVm001801t1	Glucose dehydrogenase (FAD, quinone) (84%A)	-2.19419
			Dapma7bEVm012174t1	Uncharacterized protein (97%D)	4.19545	Dapma7bEVm027881t1	Medium-chain specific acyl-CoA dehydrogenase, mitochondrial (94%H)	-2.63015	Dapma7bEVm010522t1	G-protein coupled receptor B0563.6 (100%D)	-2.1965
			Dapma7bEVm007386t1	Uncharacterized protein (100%C)	4.19283	Dapma7bEVm030118t1	conserved protein (76%R)	-2.65632	Dapma7bEVm009024t1	Uncharacterized protein	-2.20541
			Dapma7bEVm011197t1	Uncharacterized protein (100%D)	4.19019	Dapma7bEVm023202t1	Clip-domain serine protease (100%H)	-2.65877	Dapma7bEVm026538t1	Uncharacterized protein	-2.20613
			Dapma7bEVm011771t1	di-domain hemoglobin precursor (100%D)	4.18439	Dapma7bEVm023662t1	Uncharacterized protein (32%D)	-2.66349	Dapma7bEVm000879t1	Angiotensin-converting enzyme 3 precursor (50%H)	-2.20774
			Dapma7bEVm022501t1	Uncharacterized protein (88%C)	4.17925	Dapma7bEVm010011t1	Para-nitrobenzyl esterase (100%R)	-2.67196	Dapma7bEVm015928t1	Uncharacterized protein	-2.21497
			Dapma7bEVm007778t1	Uncharacterized protein (93%D)	4.15098	Dapma7bEVm004796t1	Cyclin-O (67%H)	-2.68646	Dapma7bEVm014446t1	Uncharacterized protein	-2.21778
			Dapma7bEVm011147t1	Carbonic anhydrase-related protein (72%D)	4.1433	Dapma7bEVm015135t1	Uncharacterized protein (98%C)	-2.6979	Dapma7bEVm007250t1	Lactosylceramide (86%P)	-2.22144
			Dapma7bEVm011788t1	Sulfotransferase sult (100%D)	4.12027	Dapma7bEVm030147t1	conserved protein (65%R)	-2.69805	Dapma7bEVm029622t1	di-domain hemoglobin precursor (100%D)	-2.22187
			Dapma7bEVm004964t1	Uncharacterized protein (86%D)	4.11672	Dapma7bEVm006874t1	conserved protein (71%M)	-2.70428	Dapma7bEVm004923t1	Uncharacterized protein (92%D)	-2.22231
			Dapma7bEVm007613t1	conserved protein (74%D)	4.09298	Dapma7bEVm030209t1	Uncharacterized protein (39%R)	-2.71961	Dapma7bEVm026956t1	Uncharacterized protein	-2.22318
			Dapma7bEVm025250t1	Uncharacterized protein	4.08407	Dapma7bEVm003280t1	Deoxyribonuclease i (99%D)	-2.72586	Dapma7bEVm013507t1	Uncharacterized protein	-2.2273
			Dapma7bEVm026445t1	h3 histone (100%D)	4.06577	Dapma7bEVm005157t1	Class b scavenger receptor cd36 domain. (98%D)	-2.73365	Dapma7bEVm000331t1	Lactosylceramide (98%D)	-2.22992
			Dapma7bEVm015569t1	Uncharacterized protein (96%D)	4.06136	Dapma7bEVm024600t1	Uncharacterized protein (95%D)	-2.74072	Dapma7bEVm018886t1	conserved protein (100%D)	-2.23159
			Dapma7bEVm023569t1	TE: Retrovirus-related Pol polyprotein from (75%D)	4.05544	Dapma7bEVm010555t1	Alpha-amylase (89%T)	-2.74686	Dapma7bEVm019162t1	Glucose dehydrogenase (FAD, quinone) (98%A)	-2.23617
			Dapma7bEVm021672t1	Uncharacterized protein	4.04543	Dapma7bEVm024203t1	Uncharacterized protein (76%D)	-2.75522	Dapma7bEVm007714t1	conserved protein (60%M)	-2.24013
			Dapma7bEVm029330t1	TE: Polyprotein of retroviral origin (71%D)	4.04458	Dapma7bEVm000101t1	Uncharacterized protein (53%N)	-2.8542	Dapma7bEVm010592t1	Glucose dehydrogenase (FAD, quinone) (98%D)	-2.24683
			Dapma7bEVm028054t1	conserved protein (100%D)	4.02848	Dapma7bEVm004931t1	Uncharacterized protein (56%D)	-2.90475	Dapma7bEVm003796t1	conserved protein (73%C)	-2.25134
			Dapma7bEVm015959t1	Uncharacterized protein (100%C)	3.99056	Dapma7bEVm010862t1	Bestrophin (80%D)	-2.90971	Dapma7bEVm018450t1	2-hydroxyacylsphingosine 1-beta-galactosyltransferase (95%H)	-2.25501
			Dapma7bEVm006038t1	Uncharacterized protein (85%H)	3.96442	Dapma7bEVm010066t1	Cathepsin-l cysteine peptidase (73%T)	-2.98753	Dapma7bEVm011836t1	conserved protein (100%D)	-2.26318
			Dapma7bEVm016819t1	Uncharacterized protein	3.9577	Dapma7bEVm011534t1	Para-nitrobenzyl esterase (74%T)	-3.00516	Dapma7bEVm011941t1	Uncharacterized protein	-2.26441
			Dapma7bEVm010637t1	Pupal cuticle protein (70%D)	3.95372	Dapma7bEVm020926t1	Uncharacterized protein (66%D)	-3.01882	Dapma7bEVm000816t1	Uncharacterized protein (100%D)	-2.26659
			Dapma7bEVm018104t1	Uncharacterized protein	3.94219	Dapma7bEVm002582t1	Jmjc domain-containing histone demethylation protein (59%H)	-3.02465	Dapma7bEVm028620t1	Uncharacterized protein (31%R)	-2.26955
			Dapma7bEVm022448t1	conserved protein (99%D)	3.94074	Dapma7bEVm015798t1	Uncharacterized protein (60%D)	-3.03022	Dapma7bEVm002417t1	Family with sequence similarity 151, member A (100%D)	-2.27172
			Dapma7bEVm023407t1	TE: Polyprotein of retroviral origin (85%D)	3.92669	Dapma7bEVm006339t1	Quinone oxidoreductase PIG3 (99%H)	-3.06899	Dapma7bEVm024815t1	CDD: Docking domain of Afi1 for Arf3 in vesicle trafficking (68%A)	-2.27665
			Dapma7bEVm007516t1	Uncharacterized protein	3.9187	Dapma7bEVm008217t1	conserved protein (100%D)	-3.09317	Dapma7bEVm002943t1	Uncharacterized protein (100%D)	-2.28004
			Dapma7bEVm002462t1	conserved protein (100%C)	3.91436	Dapma7bEVm023911t1	Uncharacterized protein (63%D)	-3.17169	Dapma7bEVm001609t1	Uncharacterized protein CG6865 (73%M)	-2.29725
			Dapma7bEVm029627t1	Uncharacterized protein daphplx:hxNCBI_GNO_700334 (47%D)	3.91171	Dapma7bEVm015053t1	Para-nitrobenzyl esterase (100%D)	-3.1783	Dapma7bEVm023472t1	Cytochrome p450 (100%D)	-2.29878
			Dapma7bEVm011589t1	Uncharacterized protein (71%A)	3.90674	Dapma7bEVm006006t1	conserved protein (100%D)	-3.20747	Dapma7bEVm007225t1	Glucose dehydrogenase (FAD, quinone) (91%N)	-2.30004
			Dapma7bEVm018150t1	actin-87e (36%D)	3.89824	Dapma7bEVm007408t1	Uncharacterized protein	-3.29662	Dapma7bEVm010925t1	Cytochrome P450 307a1 (89%H)	-2.30067
			Dapma7bEVm005054t1	Chorion peroxidase precursor (100%D)	3.89799	Dapma7bEVm020225t1	Uncharacterized protein	-3.31821	Dapma7bEVm002485t1	conserved protein (98%D)	-2.30151
			Dapma7bEVm022510t1	conserved protein (90%D)	3.88643	Dapma7bEVm016589t1	Uncharacterized protein	-3.38763	Dapma7bEVm028597t1	Signal peptide peptidase 3 (100%D)	-2.30547
			Dapma7bEVm001312t1	Cuticular protein (100%D)	3.87025	Dapma7bEVm028357t1	conserved protein (100%D)	-3.39064	Dapma7bEVm007766t1	sphingolipid delta 4 desaturase/c-4 hydroxylase protein des2 (40%D)	-2.30921
			Dapma7bEVm024146t1	Lactosylceramide (60%H)	3.86459	Dapma7bEVm009708t1	Copper-zinc cu-zn superoxide dismutase. (100%N)	-3.40225	Dapma7bEVm011296t1	Nose resistant to fluoxetine protein (100%P)	-2.31319
			Dapma7bEVm022969t1	Arginine/serine-rich splicing factor (92%C)	3.86425	Dapma7bEVm011555t1	Chymotrypsin proteinase 6E precursor (76%D)	-3.42121	Dapma7bEVm006856t1	Uncharacterized protein (97%D)	-2.31784
			Dapma7bEVm000149t1	Uncharacterized protein (72%C)	3.81938	Dapma7bEVm021263t1	Uncharacterized protein daphplx:hxJGI_V11_259755 (69%D)	-3.45189	Dapma7bEVm010631t1	Cathepsin-l cysteine peptidase (97%D)	-2.32272
			Dapma7bEVm022264t1	Uncharacterized protein	3.81117	Dapma7bEVm018448t1	Serine protease P76 precursor (100%H)	-3.46629	Dapma7bEVm019331t1	Uncharacterized protein (79%C)	-2.32364
			Dapma7bEVm008024t1	Cell adhesion molecule (93%D)	3.80794	Dapma7bEVm006519t1	conserved protein (97%C)	-3.48041	Dapma7bEVm015360t1	conserved protein (100%D)	-2.32441
			Dapma7bEVm029321t1	TE: Polyprotein of retroviral origin (59%D)	3.80247	Dapma7bEVm011173t1	conserved protein (100%D)	-3.50304	Dapma7bEVm026573t1	Uncharacterized protein	-2.32858
			Dapma7bEVm005354t1	cuticle protein (24%D)	3.79139	Dapma7bEVm024402t1	Copper-zinc cu-zn superoxide dismutase. (100%N)	-3.52391	Dapma7bEVm028299t1	Uncharacterized protein (100%D)	-2.33087
			Dapma7bEVm027964t1	Aromatic-L-amino-acid decarboxylase (100%D)	3.77218	Dapma7bEVm011174t1	conserved protein (100%D)	-3.52789	Dapma7bEVm029638t1	Alkyldihydroxyacetonephosphate synthase, peroxisomal (68%L)	-2.33337
			Dapma7bEVm023428t1	Uncharacterized protein (70%D)	3.76608	Dapma7bEVm001757t1	Chorion peroxidase precursor (94%D)	-3.54992	Dapma7bEVm014981t1	di-domain hemoglobin precursor (68%H)	-2.33949
			Dapma7bEVm016699t1	TE: Polyprotein of retroviral origin (68%D)	3.75105	Dapma7bEVm028646t1	CG4914-PA (53%D)	-3.70726	Dapma7bEVm002444t1	Family with sequence similarity 151, member A (99%D)	-2.34232
			Dapma7bEVm012929t1	Uncharacterized protein (95%R)	3.74638	Dapma7bEVm010749t1	conserved protein (99%D)	-3.71646	Dapma7bEVm015117t1	Cuticle protein (81%D)	-2.34285
			Dapma7bEVm011109t1	TE: Retrovirus-related Pol polyprotein from (100%D)	3.74237	Dapma7bEVm000343t1	Vitellogenin-1 precursor (79%N)	-3.71701	Dapma7bEVm006494t1	Clip-domain serine protease (61%D)	-2.34548
			Dapma7bEVm017309t1	Endocuticle structural glycoprotein SgAbd-2 (77%D)	3.726	Dapma7bEVm012028t1	Copper-zinc cu-zn superoxide dismutase. (92%D)	-3.73654	Dapma7bEVm016774t1	Uncharacterized protein	-2.35304
			Dapma7bEVm006344t1	conserved protein (60%C)	3.72526	Dapma7bEVm030424t1	Uncharacterized protein	-3.91717	Dapma7bEVm005256t1	conserved protein (100%P)	-2.35332
			Dapma7bEVm007241t1	Cytochrome P450 305a1 (100%H)	3.72333	Dapma7bEVm007094t1	Uncharacterized protein CG6865 (98%H)	-4.06334	Dapma7bEVm001305t1	Uncharacterized protein (61%D)	-2.35333
			Dapma7bEVm016456t1	Uncharacterized protein (93%D)	3.71702	Dapma7bEVm002960t1	Copper-zinc cu-zn superoxide dismutase. (97%D)	-4.12369	Dapma7bEVm005998t1	Uncharacterized protein (100%D)	-2.35385
			Dapma7bEVm024027t1	reverse transcriptase/RNaseH (18%D)	3.69645	Dapma7bEVm002390t1	Uncharacterized protein (92%D)	-4.22837	Dapma7bEVm017340t1	Tubulin beta-4B chain (82%D)	-2.36735
			Dapma7bEVm005243t1	Neurexin IV (100%D)	3.68132	Dapma7bEVm022355t1	Uncharacterized protein	-4.76575	Dapma7bEVm027497t1	conserved protein (95%D)	-2.37106
			Dapma7bEVm012948t1	conserved protein (100%C)	3.67299	Dapma7bEVm022256t1	Uncharacterized protein (100%D)	-4.93304	Dapma7bEVm025782t1	Uncharacterized protein (58%D)	-2.37493
			Dapma7bEVm029520t1	conserved protein (100%D)	3.66405	Dapma7bEVm008245t1	Histone H3.2/sw (100%D)	-4.93766	Dapma7bEVm003678t1	Sodium channel protein Nach (86%N)	-2.37673
			Dapma7bEVm023140t1	Uncharacterized protein (21%D)	3.66108	Dapma7bEVm022165t1	Uncharacterized protein	-5.47994	Dapma7bEVm030409t1	Jmjc domain-containing histone demethylation protein (74%A)	-2.37888
			Dapma7bEVm007040t1	Uncharacterized protein (100%D)	3.65783	Dapma7bEVm021584t1	Uncharacterized protein	-5.91523	Dapma7bEVm015483t1	Neural/ectodermal development factor IMP-L2 (100%P)	-2.38236
			Dapma7bEVm015729t1	ATP-binding cassette sub-family B member (100%H)	3.65571	Dapma7bEVm021169t1	Uncharacterized protein	-5.916	Dapma7bEVm019196t1	Sugar transporter (98%P)	-2.38265
			Dapma7bEVm001111t1	Scarface (100%D)	3.65362	Dapma7bEVm020442t1	Uncharacterized protein	-6.01419	Dapma7bEVm009004t1	Brain chitinase and chia (90%D)	-2.3879
			Dapma7bEVm018534t1	Uncharacterized protein (76%D)	3.64234	Dapma7bEVm018126t1	Uncharacterized protein	-6.392	Dapma7bEVm005792t1	niemannck type c-2 (100%D)	-2.39222
			Dapma7bEVm030342t1	TE: Polyprotein of retroviral origin (64%R)	3.64056	Dapma7bEVm021184t1	Uncharacterized protein	-6.60606	Dapma7bEVm002866t1	Uncharacterized protein (84%D)	-2.39259
			Dapma7bEVm028103t1	Uncharacterized protein (96%D)	3.63209				Dapma7bEVm015919t1	Uncharacterized protein	-2.39667
			Dapma7bEVm012571t1	conserved protein (100%D)	3.61308				Dapma7bEVm005948t1	Gastric triacylglycerol lipase precursor (67%D)	-2.4053
			Dapma7bEVm010715t1	Sodium/dicarboxylate cotransporter (75%H)	3.61069				Dapma7bEVm003386t1	Cuticular protein (100%D)	-2.40729
			Dapma7bEVm004931t1	Uncharacterized protein (56%D)	3.59319				Dapma7bEVm006849t1	Venom allergen 3 precursor (99%D)	-2.40785
			Dapma7bEVm028016t1	Kunitz-type protease inhibitor 2/sw (54%D)	3.59124				Dapma7bEVm004810t1	conserved protein (95%M)	-2.41173
			Dapma7bEVm006134t1	conserved protein (100%D)	3.57836				Dapma7bEVm009870t1	Leucine-rich repeat-containing protein (55%P)	-2.41779
			Dapma7bEVm005715t1	Transmembrane protease serine (100%N)	3.57091				Dapma7bEVm005701t1	Uncharacterized protein (70%C)	-2.41818
			Dapma7bEVm017394t1	Uncharacterized protein	3.56108				Dapma7bEVm023211t1	Carboxypeptidase B2 (57%N)	-2.42126
			Dapma7bEVm002272t1	Feline leukemia virus subgroup C receptor-related protein (83%H)	3.55848				Dapma7bEVm011154t1	Signal peptide peptidase 3 (96%D)	-2.42576
			Dapma7bEVm029475t1	Uncharacterized protein (83%D)	3.55728				Dapma7bEVm003674t1	EGF domain-containing protein (61%D)	-2.42674
			Dapma7bEVm004267t1	Spondin-2 (98%D)	3.55175				Dapma7bEVm003302t1	Geranylgeranyl pyrophosphate synthase/polyprenyl synthetase (78%D)	-2.42797
			Dapma7bEVm015611t1	conserved protein (74%D)	3.54247				Dapma7bEVm007201t1	Leucine-rich repeat-containing g-protein coupled receptor (95%H)	-2.43622
			Dapma7bEVm013174t1	Uncharacterized protein	3.53964				Dapma7bEVm003562t1	Sodium bicarbonate transporter protein 11 (100%D)	-2.43817
			Dapma7bEVm029146t1	Endocuticle structural glycoprotein SgAbd-2 (82%D)	3.53258				Dapma7bEVm009964t1	Pancreatic triacylglycerol lipase (98%D)	-2.44055
			Dapma7bEVm011953t1	Uncharacterized protein LOC103312348 (78%D)	3.52565				Dapma7bEVm000724t1	conserved protein (92%D)	-2.44125
			Dapma7bEVm008894t1	Uncharacterized protein	3.52309				Dapma7bEVm001553t1	Cral/trio domain-containing protein (100%D)	-2.44379
			Dapma7bEVm008106t1	ETS-domain lacking, LD15796p, MAE (66%D)	3.52266				Dapma7bEVm019219t1	Fatty acyl-CoA reductase CG5065 (92%N)	-2.44381
			Dapma7bEVm016006t1	Uncharacterized protein	3.51855				Dapma7bEVm023209t1	Protease m1 zinc metalloprotease (70%L)	-2.44524
			Dapma7bEVm009294t1	Uncharacterized protein (100%D)	3.51189				Dapma7bEVm018666t1	Cral/trio domain-containing protein (96%D)	-2.44916
			Dapma7bEVm011297t1	N-alpha-acetyltransferase 35, NatC auxiliary subunit (100%P)	3.50907				Dapma7bEVm003526t1	Uncharacterized protein (67%C)	-2.44954
			Dapma7bEVm028208t1	Uncharacterized protein (75%D)	3.50666				Dapma7bEVm026013t1	Uncharacterized protein	-2.44961
			Dapma7bEVm007335t1	conserved protein (100%D)	3.50569				Dapma7bEVm026301t1	Uncharacterized protein	-2.45612
			Dapma7bEVm011708t1	Ankyrin repeat protein (100%D)	3.48138				Dapma7bEVm011342t1	conserved protein (53%C)	-2.45925
			Dapma7bEVm007374t1	Eclosion hormone (100%D)	3.48087				Dapma7bEVm012749t1	Uncharacterized protein (89%D)	-2.46279
			Dapma7bEVm005346t1	conserved protein (100%D)	3.47745				Dapma7bEVm006130t1	Uncharacterized protein (86%D)	-2.46487
			Dapma7bEVm005773t1	APPLE_Factor_XI_like, Subfamily of PAN/APPLE-like domains (50%C)	3.47275				Dapma7bEVm011181t1	Chemosensory protein 8 precursor (65%D)	-2.46826
			Dapma7bEVm007169t1	Dual specificity protein phosphatase (100%P)	3.45685				Dapma7bEVm027884t1	Uncharacterized protein (67%D)	-2.47039
			Dapma7bEVm020577t1	Histone H4 protein type G (100%D)	3.45322				Dapma7bEVm010899t1	GRP, Glycine rich family protein (49%C)	-2.47815
			Dapma7bEVm002805t1	Cral/trio domain-containing protein (95%D)	3.44985				Dapma7bEVm003022t1	Beta-1,3-glucosyltransferase beta3glc-t beta-3-glycosyltransferase (93%D)	-2.48845
			Dapma7bEVm011581t1	Uncharacterized protein (44%C)	3.43583				Dapma7bEVm028975t1	conserved protein (92%D)	-2.49065
			Dapma7bEVm005051t1	ABC transporter G family member (100%D)	3.43368				Dapma7bEVm022453t1	conserved protein (66%D)	-2.49729
			Dapma7bEVm004412t1	LD26258p, Spatzle (100%D)	3.4237				Dapma7bEVm004507t1	conserved protein (100%D)	-2.49798
			Dapma7bEVm004969t1	Uncharacterized protein	3.42074				Dapma7bEVm009824t1	Uncharacterized protein (76%D)	-2.50057
			Dapma7bEVm015897t1	TE: Polyprotein of retroviral origin (58%H)	3.41747				Dapma7bEVm010094t1	Uncharacterized protein (98%D)	-2.50273
			Dapma7bEVm008551t1	Uncharacterized protein (100%D)	3.4126				Dapma7bEVm011781t1	Uncharacterized protein (87%D)	-2.50527
			Dapma7bEVm015703t1	Uncharacterized protein (98%C)	3.40933				Dapma7bEVm005851t1	conserved protein (100%D)	-2.50894
			Dapma7bEVm005208t1	S_TKc, Serine/Threonine protein kinases, catalytic domain (100%C)	3.40612				Dapma7bEVm015707t1	Gastric triacylglycerol lipase precursor (97%D)	-2.51169
			Dapma7bEVm005765t1	conserved protein (100%D)	3.39988				Dapma7bEVm005529t1	Uncharacterized protein LOC664451 (100%C)	-2.51209
			Dapma7bEVm022970t1	Arginine/serine-rich splicing factor (78%D)	3.39557				Dapma7bEVm003556t1	Uncharacterized protein (100%D)	-2.52444
			Dapma7bEVm019063t1	reverse transcriptase/ribonuclease h/methyltransferase (40%D)	3.39072				Dapma7bEVm009650t1	Glucose dehydrogenase (FAD, quinone) (97%N)	-2.52476
			Dapma7bEVm001307t1	Arginine/serine-rich splicing factor (78%D)	3.39046				Dapma7bEVm009067t1	Uncharacterized protein	-2.52978
			Dapma7bEVm008984t1	Uncharacterized protein	3.38594				Dapma7bEVm000107t1	Uncharacterized protein (46%C)	-2.53226
			Dapma7bEVm009669t1	Uncharacterized protein (100%D)	3.38059				Dapma7bEVm027465t1	ATP-binding cassette sub-family C member (97%T)	-2.5332
			Dapma7bEVm024433t1	Uncharacterized protein (78%C)	3.3761				Dapma7bEVm005147t1	Aristaless-related homeobox protein (68%D)	-2.53336
			Dapma7bEVm019206t1	TE: Polyprotein of retroviral origin (78%C)	3.3666				Dapma7bEVm008837t1	Uncharacterized protein	-2.53498
			Dapma7bEVm001852t1	conserved protein (72%C)	3.3633				Dapma7bEVm005615t1	Uncharacterized protein LOC658573 (76%N)	-2.53579
			Dapma7bEVm000767t1	Uncharacterized protein (100%D)	3.35896				Dapma7bEVm024285t1	Uncharacterized protein ENSANGP00000027469 (100%C)	-2.54574
			Dapma7bEVm021424t1	60S ribosomal protein L37a (93%P)	3.35151				Dapma7bEVm002862t1	Chymotrypsin BI precursor (100%H)	-2.54809
			Dapma7bEVm005563t1	C1q domain (100%C)	3.34983				Dapma7bEVm023089t1	CDD: Transcription termination factor Rho (66%D)	-2.55692
			Dapma7bEVm002067t1	Uncharacterized protein	3.34673				Dapma7bEVm012913t1	Uncharacterized protein (90%P)	-2.56015
			Dapma7bEVm001656t1	arginine/serine-rich splicing factor (16%D)	3.34231				Dapma7bEVm002330t1	Serine/threonine-protein phosphatase 6 regulatory ankyrin repeat subunit A (100%H)	-2.56257
			Dapma7bEVm020533t1	Uncharacterized protein (32%D)	3.34098				Dapma7bEVm011039t1	Cytochrome P450 4V2 (93%D)	-2.56366
			Dapma7bEVm023888t1	Uncharacterized protein (74%A)	3.33626				Dapma7bEVm010187t1	CKLF MARVEL transmembrane domain-containing protein (100%D)	-2.56501
			Dapma7bEVm005958t1	Uncharacterized protein (100%D)	3.32535				Dapma7bEVm005446t1	conserved protein (98%H)	-2.56813
			Dapma7bEVm019036t1	TE: Polyprotein of retroviral origin (55%D)	3.32469				Dapma7bEVm004698t1	Protocadherin Fat (71%H)	-2.56823
			Dapma7bEVm007718t1	Uncharacterized protein (62%D)	3.32033				Dapma7bEVm013867t1	Uncharacterized protein	-2.57312
			Dapma7bEVm019983t1	Aminoacylase (82%D)	3.31297				Dapma7bEVm009513t1	Uncharacterized protein (68%D)	-2.5778
			Dapma7bEVm024525t1	Uncharacterized protein (38%D)	3.28104				Dapma7bEVm004073t1	conserved protein (100%D)	-2.57927
			Dapma7bEVm010657t1	Uncharacterized protein (100%D)	3.28001				Dapma7bEVm010565t1	Brain chitinase and chia (82%D)	-2.58312
			Dapma7bEVm011490t1	Arginine/serine-rich splicing factor (72%D)	3.27745				Dapma7bEVm000198t1	Uncharacterized protein (52%D)	-2.58502
			Dapma7bEVm015503t1	Endocuticle structural glycoprotein SgAbd-2 (71%D)	3.26431				Dapma7bEVm006952t1	Uncharacterized protein (81%D)	-2.58666
			Dapma7bEVm029569t1	Uncharacterized protein (100%D)	3.2563				Dapma7bEVm023402t1	Uncharacterized protein (84%D)	-2.58814
			Dapma7bEVm000862t1	Uncharacterized protein (100%D)	3.24998				Dapma7bEVm023648t1	WAP-type (Whey Acidic Protein) 'four-disulfide core (97%C)	-2.59368
			Dapma7bEVm006140t1	conserved protein (91%D)	3.23099				Dapma7bEVm010841t1	Phosphatidylserine synthase (90%D)	-2.59482
			Dapma7bEVm011614t1	CREB/ATF bZIP transcription factor (100%D)	3.22812				Dapma7bEVm006489t1	Uncharacterized protein (100%D)	-2.6028
			Dapma7bEVm014145t1	SID1 transmembrane family member (100%D)	3.22241				Dapma7bEVm004775t1	4-hydroxyphenylpyruvate dioxygenase protein (91%M)	-2.60858
			Dapma7bEVm020132t1	pupal cuticle protein (100%D)	3.21788				Dapma7bEVm028924t1	Cuticle protein (82%L)	-2.61034
			Dapma7bEVm012279t1	APOBEC1 complementation factor (55%H)	3.1955				Dapma7bEVm016746t1	Brain chitinase and chia (71%D)	-2.61862
			Dapma7bEVm006116t1	Lethal(3)malignant blood neoplasm (91%D)	3.17992				Dapma7bEVm005967t1	Alpha-(1,3)-fucosyltransferase 11 (74%H)	-2.62531
			Dapma7bEVm028500t1	pupal cuticle protein (88%D)	3.17642				Dapma7bEVm022467t1	Uncharacterized protein (69%D)	-2.62605
			Dapma7bEVm007555t1	conserved protein (97%D)	3.1697				Dapma7bEVm005330t1	Uncharacterized protein (97%D)	-2.62929
			Dapma7bEVm017275t1	Uncharacterized protein (86%D)	3.1623				Dapma7bEVm002902t1	conserved protein (70%C)	-2.6337
			Dapma7bEVm010867t1	Tripartite motif-containing protein (100%D)	3.15365				Dapma7bEVm000627t1	conserved protein (95%H)	-2.6364
			Dapma7bEVm017426t1	Uncharacterized protein	3.13184				Dapma7bEVm007716t1	Uncharacterized protein	-2.63686
			Dapma7bEVm015026t1	prolyl alpha-1 subunit precursor (100%D)	3.12351				Dapma7bEVm007288t1	High choriolytic enzyme (98%D)	-2.64139
			Dapma7bEVm015119t1	Endocuticle structural glycoprotein SgAbd-2 (83%D)	3.12167				Dapma7bEVm000776t1	conserved protein (80%D)	-2.64178
			Dapma7bEVm001668t1	Uncharacterized protein (100%D)	3.11683				Dapma7bEVm001105t1	Nose resistant to fluoxetine protein (97%P)	-2.64763
			Dapma7bEVm016875t1	Uncharacterized protein	3.11413				Dapma7bEVm001372t1	Uncharacterized protein CG16786 (100%D)	-2.64788
			Dapma7bEVm006987t1	Sodium/solute symporter (100%D)	3.11156				Dapma7bEVm027116t1	Uncharacterized protein	-2.64907
			Dapma7bEVm008478t1	Uncharacterized protein (100%D)	3.1108				Dapma7bEVm007548t1	Complement C1q tumor necrosis factor-related protein 3/sw (100%D)	-2.65344
			Dapma7bEVm005224t1	Bestrophin (100%D)	3.0786				Dapma7bEVm000725t1	conserved protein (86%D)	-2.65537
			Dapma7bEVm011282t1	Uncharacterized protein (100%D)	3.07549				Dapma7bEVm012774t1	Uncharacterized protein (89%D)	-2.66165
			Dapma7bEVm020131t1	Endocuticle structural glycoprotein SgAbd-2 (75%D)	3.07287				Dapma7bEVm015411t1	Uncharacterized protein (100%D)	-2.66211
			Dapma7bEVm020272t1	Uncharacterized protein (61%P)	3.04746				Dapma7bEVm008563t1	Ubie/coq5 methyltransferase (97%D)	-2.66529
			Dapma7bEVm012434t1	Alpha-(1,3)-fucosyltransferase (97%T)	3.04166				Dapma7bEVm005575t1	Glutaredoxin domain-containing cysteine-rich protein CG12206 (52%D)	-2.66769
			Dapma7bEVm000995t1	conserved protein (100%P)	3.03534				Dapma7bEVm011944t1	Uncharacterized protein (79%D)	-2.67704
			Dapma7bEVm008122t1	Uncharacterized protein (71%D)	3.03483				Dapma7bEVm027502t1	g2/mitotic-specific cyclin-b1 (100%D)	-2.67868
			Dapma7bEVm007025t1	CCR4-NOT transcription complex subunit (100%D)	3.03235				Dapma7bEVm026230t1	Uncharacterized protein	-2.68037
			Dapma7bEVm013505t1	Uncharacterized protein (100%A)	3.02003				Dapma7bEVm014879t1	Uncharacterized protein (77%D)	-2.68679
			Dapma7bEVm010197t1	cuticle protein (40%D)	3.01264				Dapma7bEVm005221t1	Uncharacterized protein (100%D)	-2.69085
			Dapma7bEVm002034t1	Cuticular protein 65Eb (100%D)	2.99773				Dapma7bEVm021561t1	Uncharacterized protein (81%A)	-2.69439
			Dapma7bEVm029136t1	Lysine-specific demethylase 5A,EC:1.14.11.-/sw (18%D)	2.97646				Dapma7bEVm027855t1	ATP-binding cassette sub-family G member 5 (100%H)	-2.69839
			Dapma7bEVm010371t1	Clip-domain serine protease (86%H)	2.9743				Dapma7bEVm001586t1	Sulfotransferase sult (94%M)	-2.69963
			Dapma7bEVm012800t1	conserved protein (76%D)	2.96657				Dapma7bEVm005598t1	Uncharacterized protein (98%D)	-2.70192
			Dapma7bEVm004930t1	conserved protein (100%C)	2.96116				Dapma7bEVm005146t1	Fatty acyl-CoA reductase CG5065 (95%D)	-2.70356
			Dapma7bEVm015228t1	RE22741p, SPZ3, Spatzle (100%D)	2.95832				Dapma7bEVm004513t1	Shavenoid (100%D)	-2.70656
			Dapma7bEVm008651t1	Uncharacterized protein	2.94919				Dapma7bEVm005200t1	Neurexin IV (85%P)	-2.7139
			Dapma7bEVm001821t1	Dual oxidase maturation factor 1 gamma (75%T)	2.94325				Dapma7bEVm015340t1	conserved protein (100%C)	-2.72676
			Dapma7bEVm010668t1	Uncharacterized protein	2.93788				Dapma7bEVm015475t1	Chorion peroxidase precursor (100%D)	-2.73078
			Dapma7bEVm009905t1	CDD: CBM_14, Chitin binding Peritrophin-A domain (100%D)	2.93666				Dapma7bEVm010282t1	Uncharacterized protein (84%D)	-2.73186
			Dapma7bEVm007263t1	Bestrophin (92%D)	2.92944				Dapma7bEVm000751t1	conserved protein (94%C)	-2.74092
			Dapma7bEVm007302t1	Uncharacterized protein (96%C)	2.92006				Dapma7bEVm002882t1	Uncharacterized protein (100%D)	-2.74495
			Dapma7bEVm021842t1	60s ribosomal protein l14 (71%D)	2.91798				Dapma7bEVm023423t1	Uncharacterized protein (74%D)	-2.74695
			Dapma7bEVm002282t1	Sodium channel protein Nach (100%A)	2.91204				Dapma7bEVm005449t1	Uncharacterized protein (94%D)	-2.74746
			Dapma7bEVm011190t1	Uncharacterized protein (100%R)	2.90998				Dapma7bEVm020733t1	Uncharacterized protein (52%A)	-2.75053
			Dapma7bEVm002482t1	Uncharacterized protein (43%C)	2.89823				Dapma7bEVm010435t1	Pro-resilin (49%D)	-2.75338
			Dapma7bEVm006187t1	conserved protein (100%D)	2.88626				Dapma7bEVm010618t1	Clip-domain serine protease (94%D)	-2.75739
			Dapma7bEVm028925t1	Endocuticle structural glycoprotein SgAbd-2 (79%D)	2.87404				Dapma7bEVm003325t1	Uncharacterized protein (74%D)	-2.76163
			Dapma7bEVm009934t1	Uncharacterized protein (46%R)	2.87006				Dapma7bEVm023625t1	Glucose dehydrogenase (FAD, quinone) (94%A)	-2.76628
			Dapma7bEVm020085t1	Uncharacterized protein (86%D)	2.86587				Dapma7bEVm018162t1	Uncharacterized protein (100%P)	-2.76703
			Dapma7bEVm015563t1	Endocuticle structural glycoprotein SgAbd-2 (78%D)	2.85882				Dapma7bEVm007731t1	Uncharacterized protein	-2.76711
			Dapma7bEVm006953t1	conserved protein (96%N)	2.85117				Dapma7bEVm016424t1	Uncharacterized protein	-2.76959
			Dapma7bEVm006829t1	conserved protein (100%D)	2.85051				Dapma7bEVm004290t1	Sulfotransferase sult (95%M)	-2.77918
			Dapma7bEVm008745t1	Uncharacterized protein	2.84908				Dapma7bEVm015367t1	di-domain hemoglobin precursor (100%D)	-2.78182
			Dapma7bEVm018846t1	Methyltransferase protein (99%D)	2.84811				Dapma7bEVm010655t1	conserved protein (100%D)	-2.78699
			Dapma7bEVm007088t1	Uncharacterized protein (59%D)	2.84752				Dapma7bEVm007593t1	conserved protein (100%C)	-2.78782
			Dapma7bEVm025156t1	Uncharacterized protein	2.83951				Dapma7bEVm010175t1	Uncharacterized protein (100%D)	-2.78807
			Dapma7bEVm022885t1	Cathepsin o (80%D)	2.8366				Dapma7bEVm028192t1	Uncharacterized protein (100%D)	-2.79755
			Dapma7bEVm004089t1	Macrophage MHC class I receptor 2 protein (94%P)	2.83012				Dapma7bEVm023843t1	Uncharacterized protein (83%D)	-2.79971
			Dapma7bEVm021697t1	Cuticular protein 65Eb (55%D)	2.82208				Dapma7bEVm011706t1	Uncharacterized protein (86%D)	-2.8011
			Dapma7bEVm014859t1	conserved protein (100%D)	2.81938				Dapma7bEVm026693t1	Uncharacterized protein	-2.80866
			Dapma7bEVm021485t1	Uncharacterized protein (100%C)	2.8111				Dapma7bEVm014989t1	Uncharacterized protein (100%C)	-2.80901
			Dapma7bEVm007619t1	Sphingomyelin phosphodiesterase (95%D)	2.80628				Dapma7bEVm009978t1	Spatzle 6 precursor (100%D)	-2.8097
			Dapma7bEVm028228t1	Superoxide dismutase (Cu-Zn) (100%D)	2.80044				Dapma7bEVm006516t1	conserved protein (97%N)	-2.812
			Dapma7bEVm012383t1	conserved protein (72%N)	2.7896				Dapma7bEVm004292t1	Uncharacterized protein LOC660010 (100%A)	-2.81322
			Dapma7bEVm007692t1	Endocuticle structural glycoprotein SgAbd-2 (91%D)	2.78826				Dapma7bEVm006602t1	LD04944p (99%D)	-2.82078
			Dapma7bEVm002146t1	Carboxypeptidase B (100%D)	2.78626				Dapma7bEVm002053t1	Uncharacterized protein (100%D)	-2.82735
			Dapma7bEVm006682t1	Arginine/serine-rich splicing factor (80%D)	2.7856				Dapma7bEVm002628t1	Uncharacterized protein (100%D)	-2.83312
			Dapma7bEVm017867t1	Uncharacterized protein (84%D)	2.78432				Dapma7bEVm000777t1	conserved protein (91%D)	-2.83877
			Dapma7bEVm013754t1	Uncharacterized protein	2.7705				Dapma7bEVm012554t1	Uncharacterized protein (82%D)	-2.8402
			Dapma7bEVm004488t1	Uncharacterized protein (90%D)	2.76777				Dapma7bEVm016721t1	Cytochrome p450 (100%D)	-2.84032
			Dapma7bEVm027764t1	Class b secretin g-protein coupled receptor gprmth4 (83%D)	2.75662				Dapma7bEVm016673t1	Uncharacterized protein	-2.84639
			Dapma7bEVm023111t1	Thymidine phosphorylase (93%H)	2.75418				Dapma7bEVm023242t1	conserved protein (73%D)	-2.85091
			Dapma7bEVm012243t1	Prolyl alpha-1 subunit precursor (91%M)	2.75398				Dapma7bEVm004358t1	conserved protein (73%C)	-2.85194
			Dapma7bEVm002407t1	conserved protein (99%D)	2.75044				Dapma7bEVm003253t1	Gastric triacylglycerol lipase precursor (100%D)	-2.85312
			Dapma7bEVm001657t1	Arginine/serine-rich splicing factor (96%C)	2.74887				Dapma7bEVm006387t1	Uncharacterized protein (97%D)	-2.85417
			Dapma7bEVm005083t1	conserved protein (100%C)	2.74778				Dapma7bEVm012986t1	ribosomal protein ubq/l40e (94%D)	-2.85729
			Dapma7bEVm012046t1	Uncharacterized protein (97%D)	2.73705				Dapma7bEVm000623t1	conserved protein (72%C)	-2.85884
			Dapma7bEVm015440t1	Uncharacterized protein (75%D)	2.73193				Dapma7bEVm016832t1	Uncharacterized protein (76%D)	-2.86025
			Dapma7bEVm002496t1	Uncharacterized protein (98%D)	2.72948				Dapma7bEVm029405t1	ABC transporter G family member (100%D)	-2.87148
			Dapma7bEVm028512t1	Pupal cuticle protein (63%D)	2.72895				Dapma7bEVm006055t1	Uncharacterized protein (92%D)	-2.87644
			Dapma7bEVm015121t1	Endocuticle structural glycoprotein SgAbd-2 (77%L)	2.72764				Dapma7bEVm002008t1	conserved protein (100%D)	-2.88392
			Dapma7bEVm010048t1	Snake venom 5'-nucleotidase (90%A)	2.71426				Dapma7bEVm013418t1	Uncharacterized protein (88%D)	-2.88511
			Dapma7bEVm007742t1	Uncharacterized protein	2.70976				Dapma7bEVm000542t1	Neurexin IV (89%D)	-2.90477
			Dapma7bEVm028487t1	Solute carrier family 22 member (99%D)	2.70971				Dapma7bEVm006279t1	conserved protein (99%A)	-2.90859
			Dapma7bEVm028277t1	Uncharacterized protein (83%D)	2.69469				Dapma7bEVm025892t1	Uncharacterized protein	-2.92041
			Dapma7bEVm005342t1	Uncharacterized protein (78%N)	2.68625				Dapma7bEVm030406t1	Glucose dehydrogenase (FAD, quinone) (88%D)	-2.92194
			Dapma7bEVm026789t1	Uncharacterized protein	2.68573				Dapma7bEVm009115t1	Uncharacterized protein	-2.92473
			Dapma7bEVm025297t1	Uncharacterized protein	2.67431				Dapma7bEVm025909t1	Uncharacterized protein	-2.93048
			Dapma7bEVm007271t1	conserved protein (100%D)	2.6662				Dapma7bEVm007855t1	Apolipoprotein D (74%P)	-2.93081
			Dapma7bEVm011249t1	Lactosylceramide (80%P)	2.65054				Dapma7bEVm023767t1	Uncharacterized protein (100%C)	-2.93099
			Dapma7bEVm019841t1	Uncharacterized protein (100%D)	2.64895				Dapma7bEVm009016t1	Uncharacterized protein	-2.93204
			Dapma7bEVm025623t1	Uncharacterized protein	2.63276				Dapma7bEVm028480t1	Uncharacterized protein (96%D)	-2.93722
			Dapma7bEVm002978t1	Transmembrane protease serine (100%D)	2.63007				Dapma7bEVm004018t1	Protease m1 zinc metalloprotease (78%N)	-2.94497
			Dapma7bEVm019361t1	Alpha1,3fucosyltransferase (97%T)	2.62931				Dapma7bEVm023185t1	L-aspartate dehydrogenase (100%H)	-2.94835
			Dapma7bEVm014302t1	Uncharacterized protein	2.61774				Dapma7bEVm002709t1	Glucosyl/glucuronosyl transferases (66%H)	-2.95786
			Dapma7bEVm008880t1	bv8 precursor (100%D)	2.61445				Dapma7bEVm011461t1	Sphingomyelin phosphodiesterase (76%T)	-2.95972
			Dapma7bEVm003754t1	Tyrosine aminotransferase (98%D)	2.61129				Dapma7bEVm011004t1	conserved protein (68%A)	-2.96962
			Dapma7bEVm005255t1	Tetraspanin-17/sw (91%R)	2.60926				Dapma7bEVm018413t1	Uncharacterized protein (94%D)	-2.97357
			Dapma7bEVm018491t1	Uncharacterized protein (100%D)	2.60681				Dapma7bEVm018388t1	Uncharacterized protein (69%D)	-2.97611
			Dapma7bEVm019570t1	Endocuticle structural glycoprotein SgAbd-2 (77%D)	2.59119				Dapma7bEVm023347t1	Zinc finger protein (50%H)	-2.97675
			Dapma7bEVm027383t1	Uncharacterized protein (100%D)	2.58878				Dapma7bEVm010544t1	Uncharacterized protein (61%D)	-2.98608
			Dapma7bEVm022500t1	Uncharacterized protein (96%C)	2.5828				Dapma7bEVm025069t1	Uncharacterized protein	-2.98984
			Dapma7bEVm015457t1	conserved protein (80%M)	2.57959				Dapma7bEVm027787t1	2-hydroxyacylsphingosine 1-beta-galactosyltransferase (100%D)	-2.99259
			Dapma7bEVm010876t1	14-3-3 protein epsilon (84%L)	2.57657				Dapma7bEVm013785t1	Uncharacterized protein (80%A)	-2.99283
			Dapma7bEVm015294t1	SID1 transmembrane family member (100%D)	2.57333				Dapma7bEVm000925t1	Uncharacterized protein (42%D)	-2.99375
			Dapma7bEVm005746t1	conserved protein (100%C)	2.56873				Dapma7bEVm005277t1	Cuticle protein (100%D)	-2.99544
			Dapma7bEVm005257t1	Doublesex- and mab-3-related transcription factor 3/sw (95%D)	2.55188				Dapma7bEVm029731t1	Alkyldihydroxyacetonephosphate synthase, peroxisomal (91%L)	-2.9956
			Dapma7bEVm001315t1	Uncharacterized protein	2.55181				Dapma7bEVm012137t1	Uncharacterized protein (90%C)	-2.99831
			Dapma7bEVm015166t1	Pupal cuticle protein (95%P)	2.54146				Dapma7bEVm013455t1	Uncharacterized protein	-3.00173
			Dapma7bEVm028027t1	Peptide receptor GPCR (99%D)	2.54022				Dapma7bEVm018360t1	Uncharacterized protein	-3.0021
			Dapma7bEVm027507t1	Uncharacterized protein (100%D)	2.53044				Dapma7bEVm013052t1	Uncharacterized protein	-3.00212
			Dapma7bEVm017330t1	Uncharacterized protein (74%D)	2.52378				Dapma7bEVm003220t1	Uncharacterized protein (100%D)	-3.00548
			Dapma7bEVm002895t1	Uncharacterized protein (52%D)	2.52194				Dapma7bEVm000428t1	conserved protein (100%D)	-3.01497
			Dapma7bEVm010473t1	Uncharacterized protein (97%D)	2.51645				Dapma7bEVm004845t1	Ribonuclease h (100%D)	-3.01845
			Dapma7bEVm016974t1	Uncharacterized protein	2.51173				Dapma7bEVm005265t1	Serine protease inhibitor (100%D)	-3.02855
			Dapma7bEVm018833t1	Uncharacterized protein (99%D)	2.50363				Dapma7bEVm014006t1	Uncharacterized protein	-3.0361
			Dapma7bEVm025420t1	Uncharacterized protein	2.50239				Dapma7bEVm023019t1	Angiotensin-converting enzyme 3 precursor (47%H)	-3.03764
			Dapma7bEVm003787t1	Uncharacterized protein (59%H)	2.50069				Dapma7bEVm024046t1	Uncharacterized protein (83%D)	-3.03826
			Dapma7bEVm008537t1	Uncharacterized protein (100%D)	2.49219				Dapma7bEVm010584t1	Uncharacterized protein (99%D)	-3.04032
			Dapma7bEVm008484t1	Uncharacterized protein	2.48908				Dapma7bEVm006983t1	Uncharacterized protein	-3.04508
			Dapma7bEVm010896t1	conserved protein (70%D)	2.48683				Dapma7bEVm023126t1	Uncharacterized protein	-3.05734
			Dapma7bEVm019701t1	Uncharacterized protein (32%D)	2.47988				Dapma7bEVm003231t1	Uncharacterized protein (54%D)	-3.06147
			Dapma7bEVm026205t1	Uncharacterized protein (100%A)	2.47476				Dapma7bEVm001808t1	Angiotensin-converting enzyme 3 precursor (46%H)	-3.06165
			Dapma7bEVm004160t1	Cell wall protein DAN4 (98%D)	2.47239				Dapma7bEVm027939t1	Uncharacterized protein (82%D)	-3.06533
			Dapma7bEVm014601t1	Uncharacterized protein daphplx:hxJGI_V11_119118 (19%D)	2.45747				Dapma7bEVm029698t1	Uncharacterized protein	-3.06621
			Dapma7bEVm005730t1	elongation of very long chain fatty acids protein (86%D)	2.45687				Dapma7bEVm024405t1	Uncharacterized protein (98%D)	-3.07527
			Dapma7bEVm013649t1	Uncharacterized protein (97%C)	2.45636				Dapma7bEVm018516t1	Apical endosomal glycoprotein precursor (65%H)	-3.07741
			Dapma7bEVm006021t1	Star (68%N)	2.45516				Dapma7bEVm022733t1	Epidermis-specific serine protease protein precursor (100%D)	-3.07936
			Dapma7bEVm015615t1	TE: Retrovirus-related Pol polyprotein from transposon TNT 1-94 (100%D)	2.44935				Dapma7bEVm011099t1	conserved protein (100%C)	-3.07977
			Dapma7bEVm009435t1	Uncharacterized protein	2.44462				Dapma7bEVm012781t1	Uncharacterized protein	-3.08612
			Dapma7bEVm027864t1	Translation factor GUF1, mitochondrial (100%D)	2.43584				Dapma7bEVm001725t1	Chorion peroxidase precursor (100%D)	-3.10079
			Dapma7bEVm027941t1	Aspartate 1-decarboxylase (65%D)	2.4283				Dapma7bEVm025320t1	Uncharacterized protein	-3.10287
			Dapma7bEVm010787t1	Uncharacterized protein	2.42753				Dapma7bEVm020178t1	Uncharacterized protein (100%P)	-3.10607
			Dapma7bEVm015278t1	Uncharacterized protein (97%D)	2.426				Dapma7bEVm029416t1	brain chitinase and chia (37%D)	-3.10697
			Dapma7bEVm013035t1	Endocuticle structural glycoprotein SgAbd-2 (78%D)	2.42481				Dapma7bEVm005031t1	Class b secretin g-protein coupled receptor gprmth4 (100%L)	-3.11269
			Dapma7bEVm000072t1	Uncharacterized protein (79%D)	2.41748				Dapma7bEVm000043t1	63 kDa sperm flagellar membrane protein (46%T)	-3.12127
			Dapma7bEVm003249t1	Chitin_bind_4, Insect cuticle protein (100%C)	2.4009				Dapma7bEVm011559t1	conserved protein (100%L)	-3.1237
			Dapma7bEVm015479t1	fk506 binding protein (56%D)	2.39389				Dapma7bEVm005409t1	Uncharacterized protein (99%D)	-3.12674
			Dapma7bEVm000071t1	Uncharacterized protein (90%C)	2.39349				Dapma7bEVm001909t1	clip-domain serine protease (100%D)	-3.12766
			Dapma7bEVm005378t1	Copper-zinc superoxide dismutase (100%D)	2.39092				Dapma7bEVm000605t1	conserved protein (88%D)	-3.13995
			Dapma7bEVm000766t1	Uncharacterized protein (100%D)	2.37619				Dapma7bEVm019023t1	Uncharacterized protein (99%D)	-3.14529
			Dapma7bEVm025960t1	Uncharacterized protein	2.3721				Dapma7bEVm015291t1	Sugar transporter (100%P)	-3.14613
			Dapma7bEVm018606t1	Tyrosine kinase receptor Cad96Ca (100%D)	2.36956				Dapma7bEVm027943t1	sn1-specific diacylglycerol lipase beta (33%A)	-3.14672
			Dapma7bEVm024434t1	TE: Polyprotein of retroviral origin (53%D)	2.36815				Dapma7bEVm000336t1	Uncharacterized protein (100%D)	-3.14687
			Dapma7bEVm027908t1	Ankyrin (72%R)	2.35864				Dapma7bEVm002244t1	conserved protein (37%C)	-3.14983
			Dapma7bEVm018611t1	TE: Enzymatic polyprotein (64%D)	2.35164				Dapma7bEVm003146t1	Fasciclin domain-containing protein (100%D)	-3.15693
			Dapma7bEVm018232t1	60s ribosomal protein l10a (100%D)	2.34141				Dapma7bEVm023292t1	Probable chitinase 2 (86%D)	-3.15806
			Dapma7bEVm000240t1	Bm8 interacting protein 2d-4 (96%D)	2.32791				Dapma7bEVm005787t1	Bone morphogenetic protein (100%D)	-3.16123
			Dapma7bEVm004244t1	Kynurenine 3-monooxygenase (100%D)	2.32729				Dapma7bEVm016642t1	TE: Mariner transposase (77%D)	-3.162
			Dapma7bEVm001206t1	CG13318 (90%D)	2.32334				Dapma7bEVm009847t1	Uncharacterized protein (18%R)	-3.16271
			Dapma7bEVm004926t1	Complement C1q tumor necrosis factor-related protein 3/sw (100%D)	2.32077				Dapma7bEVm022576t1	Uncharacterized protein (94%C)	-3.16409
			Dapma7bEVm012353t1	KRTAP, Keratin-associated matrix (65%C)	2.31808				Dapma7bEVm002742t1	Uncharacterized protein (100%C)	-3.16511
			Dapma7bEVm015957t1	TE: Polyprotein of retroviral origin (75%R)	2.31514				Dapma7bEVm007295t1	High choriolytic enzyme (91%N)	-3.16713
			Dapma7bEVm017769t1	Uncharacterized protein	2.29718				Dapma7bEVm029599t1	Group 10 secretory phospholipase A2,EC:3.1.1.4/sw (100%D)	-3.17116
			Dapma7bEVm001604t1	Nadp-dependent leukotriene b4 (100%R)	2.29717				Dapma7bEVm001787t1	conserved protein (87%D)	-3.17775
			Dapma7bEVm022166t1	Uncharacterized protein	2.29521				Dapma7bEVm004386t1	Uncharacterized protein (92%D)	-3.17905
			Dapma7bEVm022911t1	Uncharacterized protein (100%D)	2.28791				Dapma7bEVm024924t1	Uncharacterized protein (100%D)	-3.17933
			Dapma7bEVm010958t1	Uncharacterized protein (100%D)	2.28379				Dapma7bEVm002719t1	Vacuolar protein sorting-associated protein (100%D)	-3.1798
			Dapma7bEVm008351t1	conserved protein (90%D)	2.2756				Dapma7bEVm002486t1	conserved protein (100%D)	-3.18302
			Dapma7bEVm007969t1	Uncharacterized protein (94%D)	2.27162				Dapma7bEVm002601t1	neutral endopeptidase (100%D)	-3.18985
			Dapma7bEVm000579t1	Aquaporin-3 (100%M)	2.26953				Dapma7bEVm009448t1	P-selectin glycoprotein ligand (49%C)	-3.19155
			Dapma7bEVm015571t1	Uncharacterized protein (78%D)	2.26765				Dapma7bEVm000549t1	Collagen iv alpha 1 chain (48%D)	-3.20345
			Dapma7bEVm014747t1	Uncharacterized protein (72%D)	2.2656				Dapma7bEVm010257t1	Cytochrome p450 (91%H)	-3.20519
			Dapma7bEVm006563t1	Uncharacterized protein	2.26399				Dapma7bEVm012368t1	Uncharacterized protein (78%A)	-3.21167
			Dapma7bEVm012425t1	Uncharacterized protein (93%D)	2.26359				Dapma7bEVm019254t1	2-hydroxyacylsphingosine 1-beta-galactosyltransferase (94%H)	-3.21396
			Dapma7bEVm002215t1	Testis development protein nyd-sp29 (83%M)	2.26026				Dapma7bEVm015299t1	di-domain hemoglobin precursor (98%D)	-3.21485
			Dapma7bEVm011913t1	Calcium-activated chloride channel regulator 4, 30 kDa form (100%D)	2.25039				Dapma7bEVm001942t1	Gastric triacylglycerol lipase precursor (100%D)	-3.21493
			Dapma7bEVm016342t1	conserved protein (82%D)	2.24986				Dapma7bEVm015027t1	Uncharacterized protein (98%D)	-3.21674
			Dapma7bEVm026364t1	Uncharacterized protein	2.24858				Dapma7bEVm002097t1	ATP-binding cassette sub-family C member (59%H)	-3.22982
			Dapma7bEVm004598t1	O-mannosyl-transferase (88%L)	2.247				Dapma7bEVm005606t1	Uncharacterized protein (100%D)	-3.23107
			Dapma7bEVm004378t1	Somatomedin-B and thrombospondin type-1 domain-containing protein (99%D)	2.23752				Dapma7bEVm008873t1	Uncharacterized protein	-3.24034
			Dapma7bEVm018271t1	60s ribosomal protein l17 (90%D)	2.23721				Dapma7bEVm019197t1	ABC transporter G family member (100%D)	-3.24124
			Dapma7bEVm004196t1	Venom allergen (100%P)	2.22992				Dapma7bEVm005094t1	Uncharacterized protein (37%D)	-3.2454
			Dapma7bEVm007137t1	Uncharacterized protein (100%D)	2.22904				Dapma7bEVm001272t1	Uncharacterized protein	-3.24677
			Dapma7bEVm003262t1	Carboxyl-ester lipase (63%D)	2.21822				Dapma7bEVm018526t1	conserved protein (100%D)	-3.25524
			Dapma7bEVm013747t1	Uncharacterized protein (33%D)	2.21213				Dapma7bEVm001422t1	Chromosome 7 scaf14703 (99%D)	-3.25683
			Dapma7bEVm018535t1	Glutamate receptor, ionotropic kainate (59%D)	2.20976				Dapma7bEVm027067t1	Uncharacterized protein	-3.26066
			Dapma7bEVm007765t1	Uncharacterized protein (100%D)	2.20709				Dapma7bEVm016815t1	Uncharacterized protein	-3.26297
			Dapma7bEVm003926t1	conserved protein (92%D)	2.20103				Dapma7bEVm027718t1	Cuticle protein (75%L)	-3.27228
			Dapma7bEVm023384t1	conserved protein (100%C)	2.19896				Dapma7bEVm023426t1	Uncharacterized protein (86%D)	-3.28548
			Dapma7bEVm010941t1	E3 ubiquitin-protein ligase RNF128 (86%H)	2.18905				Dapma7bEVm027792t1	Uncharacterized protein (72%H)	-3.29411
			Dapma7bEVm016122t1	Methyltransferase protein 24 (89%M)	2.18353				Dapma7bEVm007506t1	COQ10p_like, Coenzyme Q-binding protein COQ10p and similar proteins (100%C)	-3.29619
			Dapma7bEVm002065t1	conserved protein (100%C)	2.18003				Dapma7bEVm001075t1	Sushi, von Willebrand factor type A, EGF and pentraxin domain-containing protein (58%H)	-3.31285
			Dapma7bEVm022050t1	GH18_chitolectin_chitotriosidase, This conserved domain family includes a large number (35%C)	2.17919				Dapma7bEVm003428t1	conserved protein (97%D)	-3.31568
			Dapma7bEVm023311t1	Uncharacterized protein (66%D)	2.16794				Dapma7bEVm027513t1	A disintegrin and metalloproteinase with (100%D)	-3.31728
			Dapma7bEVm009900t1	UDP-N-acetylhexosamine pyrophosphorylase (98%P)	2.16624				Dapma7bEVm028515t1	Glucose dehydrogenase (FAD, quinone) (100%D)	-3.32343
			Dapma7bEVm027304t1	Uncharacterized protein	2.16545				Dapma7bEVm007602t1	2-hydroxyacylsphingosine 1-beta-galactosyltransferase (96%H)	-3.32396
			Dapma7bEVm025175t1	Uncharacterized protein	2.15963				Dapma7bEVm007725t1	Uncharacterized protein	-3.33234
			Dapma7bEVm005987t1	2-amino-3-carboxymuconate-6-semialdehyde decarboxylase (88%M)	2.1497				Dapma7bEVm022736t1	conserved protein (91%D)	-3.34185
			Dapma7bEVm003670t1	Serine protease (82%N)	2.14955				Dapma7bEVm025979t1	Uncharacterized protein	-3.34506
			Dapma7bEVm029187t1	Sulfate transporter (100%D)	2.14762				Dapma7bEVm014799t1	Uncharacterized protein	-3.34666
			Dapma7bEVm004597t1	O-mannosyl-transferase (94%L)	2.13773				Dapma7bEVm002741t1	Uncharacterized protein LOC658573 (95%D)	-3.34714
			Dapma7bEVm012100t1	Uncharacterized protein	2.13467				Dapma7bEVm019928t1	Cuticle protein (84%D)	-3.34919
			Dapma7bEVm018994t1	Uncharacterized protein	2.13344				Dapma7bEVm002887t1	conserved protein (100%D)	-3.35435
			Dapma7bEVm000999t1	Uncharacterized protein (64%D)	2.11141				Dapma7bEVm004681t1	Uncharacterized protein (100%D)	-3.35823
			Dapma7bEVm009242t1	Uncharacterized protein	2.11029				Dapma7bEVm007867t1	Uncharacterized protein (100%D)	-3.36368
			Dapma7bEVm010158t1	Uncharacterized protein (88%C)	2.10766				Dapma7bEVm006103t1	conserved protein (100%D)	-3.36569
			Dapma7bEVm026508t1	Uncharacterized protein (100%D)	2.1058				Dapma7bEVm028543t1	Phosphatidylethanolamine-binding protein (97%D)	-3.36914
			Dapma7bEVm011394t1	Glutamate receptor delta-2 subunit/sw (97%D)	2.09919				Dapma7bEVm010528t1	Uncharacterized protein (55%D)	-3.37046
			Dapma7bEVm006751t1	Carboxylesterase (100%R)	2.0966				Dapma7bEVm003259t1	Lysosomal acid lipase/cholesteryl ester hydrolase (50%D)	-3.37434
			Dapma7bEVm014748t1	Uncharacterized protein	2.09657				Dapma7bEVm007614t1	Uncharacterized protein (71%C)	-3.37519
			Dapma7bEVm023012t1	Uncharacterized protein (82%D)	2.095				Dapma7bEVm018435t1	Uncharacterized protein (54%C)	-3.37871
			Dapma7bEVm005596t1	Uncharacterized protein (100%D)	2.08731				Dapma7bEVm022639t1	Uncharacterized protein (98%A)	-3.38043
			Dapma7bEVm000756t1	Ninjurin-1 (100%D)	2.08573				Dapma7bEVm027314t1	Uncharacterized protein (52%P)	-3.38136
			Dapma7bEVm029174t1	Uncharacterized protein (100%D)	2.08092				Dapma7bEVm016757t1	Lysine-specific demethylase 5A,EC:1.14.11.-/sw (15%D)	-3.39763
			Dapma7bEVm014208t1	Uncharacterized protein	2.08056				Dapma7bEVm001067t1	SEC14 domain and spectrin repeat-containing protein (92%H)	-3.41464
			Dapma7bEVm000949t1	Glucose-6-phosphatase (100%H)	2.07322				Dapma7bEVm018143t1	Uncharacterized protein	-3.42351
			Dapma7bEVm005012t1	Death associated protein kinase (100%D)	2.06421				Dapma7bEVm018502t1	Atrial natriuretic peptide-converting enzyme (61%H)	-3.42989
			Dapma7bEVm024032t1	Sulfate transporter (83%M)	2.05976				Dapma7bEVm008069t1	Uncharacterized protein (99%D)	-3.4359
			Dapma7bEVm015245t1	SGT1 ecdysoneless (100%T)	2.05841				Dapma7bEVm011367t1	Hexaprenyldihydroxybenzoate methyltransferase, mitochondrial (83%M)	-3.43969
			Dapma7bEVm010385t1	Rna-binding protein precursor (89%D)	2.05754				Dapma7bEVm003923t1	conserved protein (100%D)	-3.4478
			Dapma7bEVm015803t1	Star (48%N)	2.05092				Dapma7bEVm001184t1	Serine protease inhibitor dipetalogastin (98%D)	-3.45023
			Dapma7bEVm006880t1	Uncharacterized protein (28%D)	2.04333				Dapma7bEVm009984t1	Carboxypeptidase B2 (100%L)	-3.45962
			Dapma7bEVm001412t1	Chorion peroxidase precursor (100%D)	2.03772				Dapma7bEVm018678t1	Glucose dehydrogenase (FAD, quinone) (100%D)	-3.46051
			Dapma7bEVm026980t1	Uncharacterized protein	2.03675				Dapma7bEVm026591t1	Uncharacterized protein	-3.46527
			Dapma7bEVm016585t1	Uncharacterized protein	2.03608				Dapma7bEVm018819t1	conserved protein (100%D)	-3.46565
			Dapma7bEVm018316t1	60s ribosomal protein l24 (71%D)	2.03597				Dapma7bEVm013213t1	Uncharacterized protein (100%D)	-3.46596
			Dapma7bEVm011520t1	Meiosis-specific with OB domain-containing protein (95%D)	2.02829				Dapma7bEVm001591t1	Membrane glycoprotein lig-1 (97%D)	-3.47932
			Dapma7bEVm015936t1	Uncharacterized protein	2.01152				Dapma7bEVm024878t1	Uncharacterized protein	-3.47954
			Dapma7bEVm004672t1	Prolyl 4-hydroxylase subunit alpha-1 (100%M)	2.01126				Dapma7bEVm028060t1	2-hydroxyacylsphingosine 1-beta-galactosyltransferase (100%D)	-3.48107
			Dapma7bEVm005942t1	Prostaglandin E2 receptor EP4 subtype (100%D)	2.00729				Dapma7bEVm000370t1	Chorion peroxidase precursor (76%D)	-3.48253
			Dapma7bEVm026668t1	Uncharacterized protein (100%A)	2.00463				Dapma7bEVm012195t1	Uncharacterized protein (56%D)	-3.48718
			Dapma7bEVm011229t1	Lipoma-preferred partner (100%D)	2.00251				Dapma7bEVm029427t1	Uncharacterized protein (85%D)	-3.49297
			Dapma7bEVm011550t1	Glucosamine-6-phosphate isomerase (87%L)	-2.00033				Dapma7bEVm025708t1	Uncharacterized protein	-3.49556
			Dapma7bEVm009301t1	Uncharacterized protein	-2.00521				Dapma7bEVm002515t1	Uncharacterized protein (100%D)	-3.49716
			Dapma7bEVm013089t1	Uncharacterized protein	-2.00632				Dapma7bEVm016286t1	Uncharacterized protein	-3.49953
			Dapma7bEVm005391t1	Uncharacterized protein (99%D)	-2.02465				Dapma7bEVm007133t1	conserved protein (100%D)	-3.503
			Dapma7bEVm027919t1	Glutamate receptor, ionotropic kainate (62%H)	-2.02768				Dapma7bEVm028270t1	Fibrinogen and fibronectin (100%D)	-3.50768
			Dapma7bEVm030417t1	Jmjc domain-containing histone demethylation protein (75%A)	-2.03233				Dapma7bEVm015420t1	Uncharacterized protein	-3.51377
			Dapma7bEVm002068t1	Globin (100%D)	-2.03313				Dapma7bEVm012600t1	Uncharacterized protein	-3.52451
			Dapma7bEVm018402t1	Uncharacterized protein (100%C)	-2.03317				Dapma7bEVm001104t1	Clip-domain serine protease (66%H)	-3.52646
			Dapma7bEVm003457t1	conserved protein (100%D)	-2.03512				Dapma7bEVm010974t1	Dusky (100%D)	-3.53016
			Dapma7bEVm029601t1	Uncharacterized protein (79%P)	-2.04814				Dapma7bEVm019583t1	Gastrula zinc finger protein XlCGF8.2DB (53%M)	-3.53996
			Dapma7bEVm007661t1	Serine protease (99%P)	-2.05161				Dapma7bEVm015215t1	conserved protein (100%D)	-3.54455
			Dapma7bEVm010202t1	Estradiol 17-beta-dehydrogenase 12-B (90%A)	-2.05225				Dapma7bEVm011704t1	Uncharacterized protein (100%D)	-3.54836
			Dapma7bEVm023911t1	Uncharacterized protein (63%D)	-2.05297				Dapma7bEVm013319t1	Uncharacterized protein	-3.56182
			Dapma7bEVm009385t1	Uncharacterized protein	-2.05741				Dapma7bEVm009494t1	Serpin B6 (18%D)	-3.56867
			Dapma7bEVm005716t1	Rost (93%P)	-2.07114				Dapma7bEVm020224t1	globin (58%D)	-3.57275
			Dapma7bEVm004650t1	Uncharacterized protein (96%D)	-2.08313				Dapma7bEVm008129t1	Uncharacterized protein LOC100141645 (65%C)	-3.57485
			Dapma7bEVm005361t1	Apolipoprotein d (69%P)	-2.08336				Dapma7bEVm000273t1	GPI-anchored adhesin protein PGA55 (74%R)	-3.58455
			Dapma7bEVm012853t1	Uncharacterized protein	-2.09646				Dapma7bEVm006575t1	Ankyrin repeat and SOCS box protein (99%D)	-3.58507
			Dapma7bEVm006474t1	Zinc finger protein (100%D)	-2.09672				Dapma7bEVm011652t1	Uncharacterized protein (69%D)	-3.59235
			Dapma7bEVm001546t1	Z9 acyl-CoA desaturase B (99%D)	-2.09687				Dapma7bEVm002907t1	Uncharacterized protein (100%D)	-3.594
			Dapma7bEVm005256t1	conserved protein (100%P)	-2.10415				Dapma7bEVm015129t1	Uncharacterized protein (100%D)	-3.60787
			Dapma7bEVm010318t1	Complement C1q protein 4/sw (75%M)	-2.10457				Dapma7bEVm002508t1	conserved protein (100%D)	-3.61354
			Dapma7bEVm030393t1	Uncharacterized protein (93%A)	-2.10601				Dapma7bEVm010610t1	CDD: Topoisomerase II-associated protein PAT1 (100%D)	-3.61891
			Dapma7bEVm012209t1	Uncharacterized protein	-2.10611				Dapma7bEVm000834t1	A disintegrin and metalloproteinase with (100%D)	-3.62177
			Dapma7bEVm004682t1	Double oxidase: two peroxidase domains. (76%M)	-2.10891				Dapma7bEVm018525t1	conserved protein (100%D)	-3.62987
			Dapma7bEVm004602t1	Ras-specific guanine nucleotide-releasing factor RalGPS2 (100%D)	-2.11422				Dapma7bEVm021553t1	Uncharacterized protein	-3.64433
			Dapma7bEVm004511t1	Patched domain-containing protein (91%N)	-2.11477				Dapma7bEVm000622t1	conserved protein (100%D)	-3.64669
			Dapma7bEVm018485t1	DNA topoisomerase 2-binding protein 1-A (43%H)	-2.1166				Dapma7bEVm001621t1	Elongation of very long chain fatty acids protein (100%P)	-3.64857
			Dapma7bEVm003526t1	Uncharacterized protein (67%C)	-2.11757				Dapma7bEVm015028t1	Sugar transporter (100%P)	-3.64862
			Dapma7bEVm010742t1	conserved protein (100%D)	-2.12214				Dapma7bEVm018445t1	Serine protease easter (87%H)	-3.64918
			Dapma7bEVm014956t1	Brain chitinase and chia (97%P)	-2.12403				Dapma7bEVm010347t1	Uncharacterized protein (100%D)	-3.64991
			Dapma7bEVm004319t1	Bestrophin, RFP-TM, chloride channel (100%C)	-2.12974				Dapma7bEVm026857t1	Uncharacterized protein	-3.65524
			Dapma7bEVm006130t1	Uncharacterized protein (86%D)	-2.15031				Dapma7bEVm018066t1	Uncharacterized protein	-3.65746
			Dapma7bEVm024359t1	Uncharacterized protein (65%D)	-2.15189				Dapma7bEVm006092t1	conserved protein (94%D)	-3.65772
			Dapma7bEVm004489t1	Zygote-specific class v copy b gene protein (86%D)	-2.1531				Dapma7bEVm018710t1	Uncharacterized protein (75%D)	-3.65876
			Dapma7bEVm000331t1	Lactosylceramide (98%D)	-2.1581				Dapma7bEVm018751t1	Class A basic helix-loop-helix protein (96%D)	-3.66404
			Dapma7bEVm028080t1	Uncharacterized protein (95%D)	-2.16147				Dapma7bEVm027755t1	Tyrosine-protein kinase drl (96%P)	-3.67971
			Dapma7bEVm024982t1	Uncharacterized protein	-2.16262				Dapma7bEVm007898t1	Uncharacterized protein	-3.68371
			Dapma7bEVm014975t1	Kunitz domain-containing protein (85%P)	-2.16265				Dapma7bEVm011622t1	calcium-binding protein e63-1 (98%D)	-3.68973
			Dapma7bEVm002022t1	Uncharacterized protein (90%D)	-2.16523				Dapma7bEVm024406t1	Collagen alpha-3(VI) chain/sw (73%D)	-3.70456
			Dapma7bEVm015283t1	Cadherin-89D (95%P)	-2.16747				Dapma7bEVm007063t1	conserved protein (76%C)	-3.71187
			Dapma7bEVm028493t1	Z9 acyl-CoA desaturase B (100%P)	-2.17223				Dapma7bEVm005293t1	Voltage-gated potassium channel subunit beta-2 (97%D)	-3.73871
			Dapma7bEVm006993t1	Synaptotagmin-17 (100%D)	-2.17438				Dapma7bEVm028386t1	hormone receptor hr3 (46%D)	-3.74008
			Dapma7bEVm022971t1	Uncharacterized protein (97%C)	-2.18501				Dapma7bEVm009471t1	Glucose dehydrogenase (FAD, quinone) (90%N)	-3.7417
			Dapma7bEVm002396t1	Clip-domain serine protease (91%H)	-2.18627				Dapma7bEVm018688t1	Uncharacterized protein (38%D)	-3.74275
			Dapma7bEVm015928t1	Uncharacterized protein	-2.18919				Dapma7bEVm028037t1	conserved protein (100%D)	-3.74546
			Dapma7bEVm026693t1	Uncharacterized protein	-2.19462				Dapma7bEVm010071t1	Cathepsin S (100%H)	-3.7485
			Dapma7bEVm013970t1	Uncharacterized protein	-2.20845				Dapma7bEVm005643t1	Phospholipase A2 isozyme PA4 (59%T)	-3.76447
			Dapma7bEVm017177t1	Uncharacterized protein	-2.20929				Dapma7bEVm009546t1	Uncharacterized protein (100%C)	-3.76661
			Dapma7bEVm005606t1	Uncharacterized protein (100%D)	-2.22228				Dapma7bEVm012372t1	conserved protein (100%D)	-3.76719
			Dapma7bEVm028883t1	Uncharacterized protein (87%D)	-2.22246				Dapma7bEVm023998t1	conserved protein (79%D)	-3.77271
			Dapma7bEVm002040t1	Superoxide dismutase (Cu-Zn) (100%D)	-2.22299				Dapma7bEVm023363t1	Cytochrome p450 (54%D)	-3.77403
			Dapma7bEVm009067t1	Uncharacterized protein	-2.23296				Dapma7bEVm004158t1	Cytochrome p450 (100%D)	-3.77592
			Dapma7bEVm002274t1	sialin (100%D)	-2.23305				Dapma7bEVm016573t1	Uncharacterized protein (97%D)	-3.78192
			Dapma7bEVm001272t1	Uncharacterized protein	-2.2392				Dapma7bEVm010665t1	Cuticle protein (86%D)	-3.78363
			Dapma7bEVm009681t1	Transforming growth factor-beta-induced protein (100%D)	-2.24239				Dapma7bEVm010328t1	Uncharacterized protein (100%D)	-3.79312
			Dapma7bEVm013388t1	Immunoglobulin I-set domain protein (50%C)	-2.24519				Dapma7bEVm008179t1	Uncharacterized protein (98%D)	-3.79552
			Dapma7bEVm025461t1	Uncharacterized protein	-2.24851				Dapma7bEVm002568t1	Uncharacterized protein (100%D)	-3.79717
			Dapma7bEVm001236t1	Steroid dehydrogenase (93%A)	-2.24939				Dapma7bEVm028078t1	Uncharacterized protein (97%D)	-3.80019
			Dapma7bEVm005967t1	Alpha-(1,3)-fucosyltransferase 11 (74%H)	-2.2507				Dapma7bEVm005444t1	Chorion peroxidase precursor (100%D)	-3.80059
			Dapma7bEVm010522t1	G-protein coupled receptor B0563.6 (100%D)	-2.25501				Dapma7bEVm007182t1	Uncharacterized protein (100%D)	-3.80348
			Dapma7bEVm009663t1	Uncharacterized protein (99%D)	-2.25528				Dapma7bEVm010718t1	Prolyl alpha subunit (100%T)	-3.80761
			Dapma7bEVm023431t1	Uncharacterized protein (68%D)	-2.2573				Dapma7bEVm027571t1	Alpha1,3fucosyltransferase (91%T)	-3.81103
			Dapma7bEVm005529t1	Uncharacterized protein LOC664451 (100%C)	-2.25735				Dapma7bEVm003176t1	2-hydroxyacylsphingosine 1-beta-galactosyltransferase (97%H)	-3.81474
			Dapma7bEVm012978t1	Uncharacterized protein	-2.26332				Dapma7bEVm018523t1	conserved protein (100%D)	-3.83006
			Dapma7bEVm028620t1	Uncharacterized protein (31%R)	-2.26583				Dapma7bEVm007114t1	Copper-zinc cu-zn superoxide dismutase. (71%M)	-3.8303
			Dapma7bEVm004673t1	Prolyl 4-hydroxylase subunit alpha-1 (100%D)	-2.26952				Dapma7bEVm000562t1	Serine protease (57%A)	-3.83999
			Dapma7bEVm028413t1	Glioma pathogenesis-related protein (81%L)	-2.27194				Dapma7bEVm010556t1	Nuclear receptor subfamily 6 group A member 1-A (63%H)	-3.84823
			Dapma7bEVm006856t1	Uncharacterized protein (97%D)	-2.27328				Dapma7bEVm010031t1	conserved protein (72%P)	-3.84842
			Dapma7bEVm013867t1	Uncharacterized protein	-2.27343				Dapma7bEVm012129t1	Uncharacterized protein (100%D)	-3.84898
			Dapma7bEVm006088t1	regulator of g protein signaling (100%D)	-2.27674				Dapma7bEVm027594t1	PR domain zinc finger protein (68%P)	-3.84935
			Dapma7bEVm023994t1	Double oxidase: two peroxidase domains. (76%M)	-2.2792				Dapma7bEVm005835t1	Uncharacterized protein (100%D)	-3.85111
			Dapma7bEVm002853t1	Uncharacterized protein (100%D)	-2.28357				Dapma7bEVm004467t1	Uncharacterized protein (95%D)	-3.8521
			Dapma7bEVm029395t1	Jmjc domain-containing histone demethylation protein (100%D)	-2.28858				Dapma7bEVm008977t1	Uncharacterized protein	-3.85757
			Dapma7bEVm003562t1	Sodium bicarbonate transporter protein 11 (100%D)	-2.29613				Dapma7bEVm029133t1	Actin, alpha skeletal muscle (92%M)	-3.85871
			Dapma7bEVm001801t1	Glucose dehydrogenase (FAD, quinone) (84%A)	-2.30069				Dapma7bEVm023884t1	Uncharacterized protein	-3.86172
			Dapma7bEVm001075t1	Sushi, von Willebrand factor type A, EGF and pentraxin domain-containing protein (58%H)	-2.30473				Dapma7bEVm015207t1	Collagen alpha-6(VI) chain/sw (61%D)	-3.86458
			Dapma7bEVm010592t1	Glucose dehydrogenase (FAD, quinone) (98%D)	-2.30673				Dapma7bEVm005704t1	Uncharacterized protein (86%D)	-3.86728
			Dapma7bEVm005146t1	Fatty acyl-CoA reductase CG5065 (95%D)	-2.31763				Dapma7bEVm010991t1	Lysozyme C (100%D)	-3.87024
			Dapma7bEVm015388t1	Para-nitrobenzyl esterase (76%H)	-2.33813				Dapma7bEVm007034t1	Uncharacterized protein (100%D)	-3.87124
			Dapma7bEVm006339t1	Quinone oxidoreductase PIG3 (99%H)	-2.33956				Dapma7bEVm030544t1	Glucose dehydrogenase (FAD, quinone) (82%D)	-3.87483
			Dapma7bEVm023019t1	Angiotensin-converting enzyme 3 precursor (47%H)	-2.34243				Dapma7bEVm024359t1	Uncharacterized protein (65%D)	-3.87562
			Dapma7bEVm003956t1	conserved protein (100%D)	-2.35552				Dapma7bEVm002309t1	Gly_rich, Glycine rich protein (75%C)	-3.87765
			Dapma7bEVm007288t1	High choriolytic enzyme (98%D)	-2.35733				Dapma7bEVm002652t1	Nadph oxidase (99%H)	-3.90234
			Dapma7bEVm010252t1	Uncharacterized protein (25%D)	-2.3585				Dapma7bEVm029193t1	Uncharacterized protein (76%D)	-3.90751
			Dapma7bEVm028597t1	Signal peptide peptidase 3 (100%D)	-2.36287				Dapma7bEVm003667t1	Cuticular protein (100%D)	-3.90843
			Dapma7bEVm024710t1	Uncharacterized protein	-2.36569				Dapma7bEVm019596t1	Uncharacterized protein (85%D)	-3.91828
			Dapma7bEVm027884t1	Uncharacterized protein (67%D)	-2.36932				Dapma7bEVm010998t1	Uncharacterized protein (100%D)	-3.91926
			Dapma7bEVm012623t1	Uncharacterized protein	-2.37567				Dapma7bEVm010322t1	Uncharacterized protein (98%D)	-3.92257
			Dapma7bEVm015291t1	Sugar transporter (100%P)	-2.37723				Dapma7bEVm007134t1	Uncharacterized protein (98%D)	-3.92905
			Dapma7bEVm010225t1	ABC transporter G family member (100%D)	-2.37808				Dapma7bEVm013102t1	Uncharacterized protein	-3.93548
			Dapma7bEVm012791t1	Uncharacterized protein	-2.37972				Dapma7bEVm028815t1	conserved protein (100%L)	-3.9355
			Dapma7bEVm007806t1	clip-domain serine protease (95%D)	-2.38032				Dapma7bEVm005732t1	Uncharacterized protein (100%C)	-3.93722
			Dapma7bEVm011296t1	Nose resistant to fluoxetine protein (100%P)	-2.38821				Dapma7bEVm026278t1	Uncharacterized protein	-3.93776
			Dapma7bEVm015411t1	Uncharacterized protein (100%D)	-2.38896				Dapma7bEVm025368t1	Uncharacterized protein	-3.94043
			Dapma7bEVm026301t1	Uncharacterized protein	-2.39036				Dapma7bEVm014873t1	Uncharacterized protein (98%D)	-3.96027
			Dapma7bEVm029452t1	Uncharacterized protein (100%D)	-2.39411				Dapma7bEVm002950t1	Cuticle protein (82%D)	-3.96241
			Dapma7bEVm018666t1	Cral/trio domain-containing protein (96%D)	-2.40219				Dapma7bEVm023899t1	Uncharacterized protein (79%H)	-3.96258
			Dapma7bEVm027497t1	conserved protein (95%D)	-2.40427				Dapma7bEVm009766t1	dHR96 (63%D)	-3.9722
			Dapma7bEVm005200t1	Neurexin IV (85%P)	-2.40477				Dapma7bEVm010547t1	Cuticle protein (88%D)	-3.98622
			Dapma7bEVm000627t1	conserved protein (95%H)	-2.40584				Dapma7bEVm004445t1	conserved protein (100%D)	-3.98688
			Dapma7bEVm010282t1	Uncharacterized protein (84%D)	-2.40734				Dapma7bEVm011255t1	Uncharacterized protein (47%D)	-3.98892
			Dapma7bEVm017339t1	Uncharacterized protein (55%R)	-2.41509				Dapma7bEVm001756t1	ABC transporter G family member (54%D)	-3.99852
			Dapma7bEVm015340t1	conserved protein (100%C)	-2.41887				Dapma7bEVm007715t1	Uncharacterized protein (91%C)	-3.99884
			Dapma7bEVm018476t1	Uncharacterized protein (99%A)	-2.42541				Dapma7bEVm000944t1	conserved protein (65%D)	-3.99976
			Dapma7bEVm008563t1	Ubie/coq5 methyltransferase (97%D)	-2.43045				Dapma7bEVm028288t1	Uncharacterized protein (91%P)	-4.00194
			Dapma7bEVm027465t1	ATP-binding cassette sub-family C member (97%T)	-2.43192				Dapma7bEVm001000t1	cuticle protein (68%D)	-4.00339
			Dapma7bEVm017461t1	Uncharacterized protein (100%D)	-2.43501				Dapma7bEVm006228t1	conserved protein (82%N)	-4.0051
			Dapma7bEVm027445t1	Ankyrin (78%D)	-2.43679				Dapma7bEVm028799t1	conserved protein (79%C)	-4.00624
			Dapma7bEVm002444t1	Family with sequence similarity 151, member A (99%D)	-2.43792				Dapma7bEVm027454t1	Chorion peroxidase precursor (59%D)	-4.02068
			Dapma7bEVm012774t1	Uncharacterized protein (89%D)	-2.43868				Dapma7bEVm002828t1	Serine protease (88%P)	-4.02357
			Dapma7bEVm012073t1	Uncharacterized protein	-2.44021				Dapma7bEVm003766t1	WSC domain-containing protein (94%D)	-4.02618
			Dapma7bEVm003623t1	Glutaminyl-peptide cyclotransferase protein (100%D)	-2.44559				Dapma7bEVm011786t1	Uncharacterized protein (83%C)	-4.02752
			Dapma7bEVm007225t1	Glucose dehydrogenase (FAD, quinone) (91%N)	-2.44857				Dapma7bEVm016374t1	High affinity gaba transporter (82%D)	-4.03376
			Dapma7bEVm015400t1	Cuticular protein analogous to peritrophins 3-D2 (90%L)	-2.45134				Dapma7bEVm018410t1	Uncharacterized protein (91%D)	-4.05015
			Dapma7bEVm007153t1	Uncharacterized protein	-2.45702				Dapma7bEVm027745t1	Uncharacterized protein (69%D)	-4.05197
			Dapma7bEVm006814t1	Uncharacterized protein (100%D)	-2.45936				Dapma7bEVm015489t1	Uncharacterized protein (100%D)	-4.05345
			Dapma7bEVm005948t1	Gastric triacylglycerol lipase precursor (67%D)	-2.45978				Dapma7bEVm010156t1	Cral/trio domain-containing protein (87%H)	-4.05628
			Dapma7bEVm028495t1	beta-1,3-galactosyltransferase (47%D)	-2.46866				Dapma7bEVm016928t1	Uncharacterized protein	-4.05946
			Dapma7bEVm000724t1	conserved protein (92%D)	-2.46889				Dapma7bEVm028176t1	conserved protein (67%D)	-4.07254
			Dapma7bEVm000973t1	Nadp-dependent leukotriene b4 (100%H)	-2.47251				Dapma7bEVm015268t1	Uncharacterized protein (97%D)	-4.0766
			Dapma7bEVm029638t1	Alkyldihydroxyacetonephosphate synthase, peroxisomal (68%L)	-2.47543				Dapma7bEVm001987t1	Carbohydrate sulfotransferase (93%H)	-4.0779
			Dapma7bEVm018561t1	Uncharacterized protein	-2.47867				Dapma7bEVm001829t1	Cuticle protein (63%D)	-4.07819
			Dapma7bEVm016774t1	Uncharacterized protein	-2.486				Dapma7bEVm009265t1	Uncharacterized protein (68%D)	-4.09661
			Dapma7bEVm001553t1	Cral/trio domain-containing protein (100%D)	-2.49248				Dapma7bEVm018455t1	clip-domain serine protease (75%D)	-4.09705
			Dapma7bEVm006942t1	Uncharacterized protein (100%D)	-2.49949				Dapma7bEVm015004t1	Zona pellucida domain-containing protein (95%D)	-4.1031
			Dapma7bEVm011413t1	Uncharacterized protein (100%D)	-2.50583				Dapma7bEVm002494t1	Bis(5'-adenosyl)-triphosphatase (96%D)	-4.11821
			Dapma7bEVm008173t1	Core 1 udp-galactose:n-acetylgalactosamine-alpha-r beta galactosyltransferase (100%D)	-2.50627				Dapma7bEVm008476t1	Uncharacterized protein (100%C)	-4.1204
			Dapma7bEVm010491t1	Uncharacterized protein (100%D)	-2.51216				Dapma7bEVm007537t1	Uncharacterized protein (95%D)	-4.13275
			Dapma7bEVm011781t1	Uncharacterized protein (87%D)	-2.51694				Dapma7bEVm001148t1	Tyrosine-protein phosphatase non-receptor type (98%D)	-4.13663
			Dapma7bEVm006023t1	BTB/POZ domain (100%C)	-2.52048				Dapma7bEVm004449t1	Uncharacterized protein (100%D)	-4.13829
			Dapma7bEVm015919t1	Uncharacterized protein	-2.52668				Dapma7bEVm015435t1	Uncharacterized protein (23%D)	-4.14283
			Dapma7bEVm009436t1	Uncharacterized protein (96%D)	-2.52743				Dapma7bEVm012398t1	High affinity gaba transporter (82%D)	-4.14369
			Dapma7bEVm011094t1	conserved protein (100%D)	-2.52857				Dapma7bEVm019900t1	Cuticle protein (84%D)	-4.14403
			Dapma7bEVm026640t1	conserved protein (100%D)	-2.53338				Dapma7bEVm002520t1	Cuticle protein (65%D)	-4.15741
			Dapma7bEVm001808t1	Angiotensin-converting enzyme 3 precursor (46%H)	-2.53389				Dapma7bEVm013822t1	Uncharacterized protein (83%R)	-4.15798
			Dapma7bEVm013418t1	Uncharacterized protein (88%D)	-2.53607				Dapma7bEVm009815t1	Epidermis-specific serine protease protein precursor (100%D)	-4.15881
			Dapma7bEVm006581t1	Uncharacterized protein (73%D)	-2.53644				Dapma7bEVm009491t1	Glucose dehydrogenase (FAD, quinone) (100%A)	-4.15953
			Dapma7bEVm003022t1	Beta-1,3-glucosyltransferase beta3glc-t beta-3-glycosyltransferase (93%D)	-2.53689				Dapma7bEVm010829t1	Uncharacterized protein (89%D)	-4.16185
			Dapma7bEVm010260t1	Uncharacterized protein (93%H)	-2.54388				Dapma7bEVm013856t1	Uncharacterized protein	-4.16297
			Dapma7bEVm028975t1	conserved protein (92%D)	-2.54888				Dapma7bEVm026952t1	Uncharacterized protein	-4.16401
			Dapma7bEVm002244t1	conserved protein (37%C)	-2.55681				Dapma7bEVm010804t1	Pancreatic triacylglycerol lipase (71%H)	-4.16735
			Dapma7bEVm002902t1	conserved protein (70%C)	-2.55931				Dapma7bEVm001200t1	Serine proteinase stubble (66%N)	-4.17162
			Dapma7bEVm023211t1	Carboxypeptidase B2 (57%N)	-2.56417				Dapma7bEVm026522t1	Uncharacterized protein	-4.17513
			Dapma7bEVm004507t1	conserved protein (100%D)	-2.56605				Dapma7bEVm001588t1	Sterol desaturase (97%D)	-4.17972
			Dapma7bEVm003290t1	Galactosylceramide sulfotransferase (70%H)	-2.56733				Dapma7bEVm004784t1	Secreted salivary gland peptide (94%D)	-4.18158
			Dapma7bEVm028299t1	Uncharacterized protein (100%D)	-2.56748				Dapma7bEVm024678t1	Uncharacterized protein	-4.18615
			Dapma7bEVm006849t1	Venom allergen 3 precursor (99%D)	-2.56919				Dapma7bEVm012441t1	Uncharacterized protein (97%D)	-4.18754
			Dapma7bEVm001208t1	Zinc metalloproteinase nas-13 (94%D)	-2.57205				Dapma7bEVm027819t1	Uncharacterized protein (79%H)	-4.19229
			Dapma7bEVm018710t1	Uncharacterized protein (75%D)	-2.57455				Dapma7bEVm006921t1	Uncharacterized protein (100%D)	-4.19378
			Dapma7bEVm004698t1	Protocadherin Fat (71%H)	-2.57599				Dapma7bEVm019315t1	Uncharacterized protein (100%D)	-4.19465
			Dapma7bEVm010814t1	ABC transporter G family member (100%D)	-2.58663				Dapma7bEVm011635t1	Clip-domain serine protease (69%P)	-4.20492
			Dapma7bEVm026573t1	Uncharacterized protein	-2.59004				Dapma7bEVm002527t1	Serine protease inhibitor (72%H)	-4.21253
			Dapma7bEVm011295t1	Sap-r (75%D)	-2.60238				Dapma7bEVm004693t1	Contactin-associated protein 2/sw (70%H)	-4.21313
			Dapma7bEVm012450t1	Uncharacterized protein	-2.60288				Dapma7bEVm012616t1	Uncharacterized protein (32%R)	-4.21327
			Dapma7bEVm015557t1	Uncharacterized protein (100%D)	-2.61311				Dapma7bEVm019225t1	2-hydroxyacylsphingosine 1-beta-galactosyltransferase (82%H)	-4.21723
			Dapma7bEVm009978t1	Spatzle 6 precursor (100%D)	-2.61478				Dapma7bEVm020679t1	Cuticle protein (79%D)	-4.22396
			Dapma7bEVm027674t1	Jmjc domain-containing histone demethylation protein (69%D)	-2.61875				Dapma7bEVm017021t1	Uncharacterized protein (67%L)	-4.22871
			Dapma7bEVm007614t1	Uncharacterized protein (71%C)	-2.62277				Dapma7bEVm014563t1	Uncharacterized protein	-4.24011
			Dapma7bEVm028079t1	Uncharacterized protein (90%D)	-2.62672				Dapma7bEVm004673t1	Prolyl 4-hydroxylase subunit alpha-1 (100%D)	-4.24019
			Dapma7bEVm014446t1	Uncharacterized protein	-2.63738				Dapma7bEVm001030t1	Uncharacterized protein (100%D)	-4.24041
			Dapma7bEVm009650t1	Glucose dehydrogenase (FAD, quinone) (97%N)	-2.63777				Dapma7bEVm018539t1	Uncharacterized protein (100%D)	-4.24559
			Dapma7bEVm011248t1	Uncharacterized protein (92%D)	-2.64363				Dapma7bEVm028583t1	Uncharacterized protein (62%A)	-4.24821
			Dapma7bEVm007731t1	Uncharacterized protein	-2.64452				Dapma7bEVm009737t1	conserved protein (100%R)	-4.25404
			Dapma7bEVm023089t1	CDD: Transcription termination factor Rho (66%D)	-2.64569				Dapma7bEVm000672t1	LD44960p, Msr-110 protein, Msr-110 (100%D)	-4.26269
			Dapma7bEVm000879t1	Angiotensin-converting enzyme 3 precursor (50%H)	-2.64572				Dapma7bEVm022084t1	Uncharacterized protein	-4.2665
			Dapma7bEVm003589t1	Endoglucanase e-4 precursor (100%D)	-2.64997				Dapma7bEVm004456t1	Uncharacterized protein	-4.27124
			Dapma7bEVm010175t1	Uncharacterized protein (100%D)	-2.65223				Dapma7bEVm003203t1	Fatty acyl-CoA reductase CG5065 (96%D)	-4.27394
			Dapma7bEVm010841t1	Phosphatidylserine synthase (90%D)	-2.65269				Dapma7bEVm000832t1	ABC transporter G family member (92%D)	-4.27497
			Dapma7bEVm011342t1	conserved protein (53%C)	-2.66759				Dapma7bEVm009826t1	collagen alpha-1v chain (20%D)	-4.27698
			Dapma7bEVm005446t1	conserved protein (98%H)	-2.66854				Dapma7bEVm023918t1	Uncharacterized protein (74%R)	-4.27914
			Dapma7bEVm009688t1	Cytochrome p450 (100%D)	-2.67399				Dapma7bEVm011409t1	Class b secretin g-protein coupled receptor gprmth4 (98%A)	-4.2803
			Dapma7bEVm011534t1	Para-nitrobenzyl esterase (74%T)	-2.68404				Dapma7bEVm010424t1	Uncharacterized protein (89%D)	-4.28387
			Dapma7bEVm022733t1	Epidermis-specific serine protease protein precursor (100%D)	-2.6906				Dapma7bEVm006535t1	Galactose-3-o-sulfotransferase (90%M)	-4.29173
			Dapma7bEVm005575t1	Glutaredoxin domain-containing cysteine-rich protein CG12206 (52%D)	-2.69119				Dapma7bEVm003583t1	Uncharacterized protein LOC660464 (95%D)	-4.29292
			Dapma7bEVm010187t1	CKLF MARVEL transmembrane domain-containing protein (100%D)	-2.69324				Dapma7bEVm021214t1	Uncharacterized protein (66%P)	-4.29319
			Dapma7bEVm015383t1	uridine phosphorylase (89%D)	-2.71404				Dapma7bEVm011456t1	Uncharacterized protein (91%D)	-4.29799
			Dapma7bEVm001586t1	Sulfotransferase sult (94%M)	-2.71452				Dapma7bEVm002906t1	Uncharacterized protein (100%D)	-4.29808
			Dapma7bEVm027427t1	Uncharacterized protein (88%H)	-2.71577				Dapma7bEVm001644t1	Uncharacterized protein (100%D)	-4.30539
			Dapma7bEVm002943t1	Uncharacterized protein (100%D)	-2.71597				Dapma7bEVm003290t1	Galactosylceramide sulfotransferase (70%H)	-4.30911
			Dapma7bEVm004292t1	Uncharacterized protein LOC660010 (100%A)	-2.71852				Dapma7bEVm008766t1	Serine protease inhibitor (70%D)	-4.32132
			Dapma7bEVm017467t1	jmjc domain-containing histone demethylation protein (56%D)	-2.72736				Dapma7bEVm000196t1	Sugar transporter ERD6 (93%P)	-4.32679
			Dapma7bEVm022736t1	conserved protein (91%D)	-2.72859				Dapma7bEVm006036t1	Uncharacterized protein (65%D)	-4.33456
			Dapma7bEVm009448t1	P-selectin glycoprotein ligand (49%C)	-2.73019				Dapma7bEVm029432t1	Cytochrome p450 (100%D)	-4.33678
			Dapma7bEVm005449t1	Uncharacterized protein (94%D)	-2.73243				Dapma7bEVm018223t1	Uncharacterized protein (38%A)	-4.34056
			Dapma7bEVm004810t1	conserved protein (95%M)	-2.73645				Dapma7bEVm028191t1	Uncharacterized protein (87%H)	-4.34194
			Dapma7bEVm010066t1	Cathepsin-l cysteine peptidase (73%T)	-2.74388				Dapma7bEVm009025t1	conserved protein (89%D)	-4.34296
			Dapma7bEVm002719t1	Vacuolar protein sorting-associated protein (100%D)	-2.75007				Dapma7bEVm029165t1	conserved protein (73%D)	-4.35281
			Dapma7bEVm000107t1	Uncharacterized protein (46%C)	-2.75387				Dapma7bEVm023088t1	Uncharacterized protein (79%D)	-4.36198
			Dapma7bEVm019594t1	Uncharacterized protein (98%D)	-2.75553				Dapma7bEVm021608t1	Uncharacterized protein	-4.36501
			Dapma7bEVm007855t1	Apolipoprotein D (74%P)	-2.76086				Dapma7bEVm029171t1	Uncharacterized protein (70%D)	-4.36978
			Dapma7bEVm010435t1	Pro-resilin (49%D)	-2.76098				Dapma7bEVm009059t1	Uncharacterized protein	-4.37341
			Dapma7bEVm010229t1	Jmjc domain-containing histone demethylation protein (100%D)	-2.76574				Dapma7bEVm015157t1	Chorion peroxidase precursor (85%D)	-4.37536
			Dapma7bEVm027804t1	Uncharacterized protein (91%D)	-2.78212				Dapma7bEVm019366t1	Uncharacterized protein (98%D)	-4.37817
			Dapma7bEVm011065t1	Decaprenyl-diphosphate synthase subunit (88%P)	-2.78334				Dapma7bEVm028922t1	conserved protein (73%D)	-4.38217
			Dapma7bEVm002742t1	Uncharacterized protein (100%C)	-2.80252				Dapma7bEVm026111t1	Uncharacterized protein	-4.38545
			Dapma7bEVm003325t1	Uncharacterized protein (74%D)	-2.81802				Dapma7bEVm007494t1	Uncharacterized protein (65%A)	-4.38983
			Dapma7bEVm014052t1	Uncharacterized protein	-2.81879				Dapma7bEVm001212t1	Uncharacterized protein (100%D)	-4.39224
			Dapma7bEVm001372t1	Uncharacterized protein CG16786 (100%D)	-2.82258				Dapma7bEVm002863t1	L-aspartate dehydrogenase (100%H)	-4.39988
			Dapma7bEVm005147t1	Aristaless-related homeobox protein (68%D)	-2.82933				Dapma7bEVm000772t1	Uncharacterized protein (95%D)	-4.40585
			Dapma7bEVm011181t1	Chemosensory protein 8 precursor (65%D)	-2.83018				Dapma7bEVm011185t1	conserved protein (100%C)	-4.43044
			Dapma7bEVm023884t1	Uncharacterized protein	-2.83387				Dapma7bEVm022735t1	conserved protein (100%D)	-4.43783
			Dapma7bEVm008526t1	Uncharacterized protein	-2.83482				Dapma7bEVm007228t1	C-type lectin domain family 2 member D3 (67%P)	-4.44442
			Dapma7bEVm002486t1	conserved protein (100%D)	-2.84363				Dapma7bEVm008381t1	Uncharacterized protein (100%D)	-4.45591
			Dapma7bEVm014989t1	Uncharacterized protein (100%C)	-2.84534				Dapma7bEVm015582t1	Cuticle protein (100%P)	-4.46102
			Dapma7bEVm023423t1	Uncharacterized protein (74%D)	-2.8458				Dapma7bEVm011319t1	Uncharacterized protein (100%D)	-4.46619
			Dapma7bEVm024600t1	Uncharacterized protein (95%D)	-2.8465				Dapma7bEVm008146t1	Uncharacterized protein	-4.46771
			Dapma7bEVm028416t1	Uncharacterized protein (100%D)	-2.85105				Dapma7bEVm011345t1	Carboxypeptidase B2 (100%H)	-4.48587
			Dapma7bEVm018502t1	Atrial natriuretic peptide-converting enzyme (61%H)	-2.86261				Dapma7bEVm000762t1	Uncharacterized protein (100%D)	-4.50815
			Dapma7bEVm006489t1	Uncharacterized protein (100%D)	-2.87686				Dapma7bEVm007077t1	Uncharacterized protein (100%D)	-4.51721
			Dapma7bEVm009494t1	Serpin B6 (18%D)	-2.88122				Dapma7bEVm004760t1	Zinc carboxypeptidase (85%H)	-4.51814
			Dapma7bEVm006519t1	conserved protein (97%C)	-2.88391				Dapma7bEVm010387t1	Retinol dehydrogenase (81%L)	-4.51954
			Dapma7bEVm003428t1	conserved protein (97%D)	-2.88683				Dapma7bEVm028129t1	Uncharacterized protein (100%D)	-4.52018
			Dapma7bEVm000549t1	Collagen iv alpha 1 chain (48%D)	-2.88712				Dapma7bEVm028861t1	Uncharacterized protein (46%D)	-4.52031
			Dapma7bEVm005835t1	Uncharacterized protein (100%D)	-2.88889				Dapma7bEVm018477t1	Uncharacterized protein (99%A)	-4.52092
			Dapma7bEVm003674t1	EGF domain-containing protein (61%D)	-2.89779				Dapma7bEVm009694t1	gtp-binding nuclear protein ran1 (92%D)	-4.53337
			Dapma7bEVm002330t1	Serine/threonine-protein phosphatase 6 regulatory ankyrin repeat subunit A (100%H)	-2.90587				Dapma7bEVm003194t1	conserved protein (100%D)	-4.54365
			Dapma7bEVm002907t1	Uncharacterized protein (100%D)	-2.90671				Dapma7bEVm015621t1	Uncharacterized protein (86%D)	-4.55611
			Dapma7bEVm014879t1	Uncharacterized protein (77%D)	-2.91281				Dapma7bEVm005081t1	Carboxypeptidase M (61%H)	-4.55771
			Dapma7bEVm000725t1	conserved protein (86%D)	-2.91413				Dapma7bEVm004224t1	Uncharacterized protein (100%D)	-4.56721
			Dapma7bEVm013102t1	Uncharacterized protein	-2.9161				Dapma7bEVm003447t1	conserved protein (97%D)	-4.57037
			Dapma7bEVm025892t1	Uncharacterized protein	-2.91848				Dapma7bEVm008767t1	Uncharacterized protein (82%D)	-4.57429
			Dapma7bEVm018109t1	Uncharacterized protein	-2.91886				Dapma7bEVm011346t1	Carboxypeptidase B2 (85%H)	-4.57544
			Dapma7bEVm015475t1	Chorion peroxidase precursor (100%D)	-2.92282				Dapma7bEVm004490t1	Uncharacterized protein	-4.57766
			Dapma7bEVm011061t1	Endocuticle structural glycoprotein SgAbd-2 (70%N)	-2.92904				Dapma7bEVm000335t1	DUF745, Uncharacterized protein function (55%C)	-4.59163
			Dapma7bEVm018516t1	Apical endosomal glycoprotein precursor (65%H)	-2.92995				Dapma7bEVm005870t1	Uncharacterized protein (97%D)	-4.60007
			Dapma7bEVm023767t1	Uncharacterized protein (100%C)	-2.93023				Dapma7bEVm029345t1	Uncharacterized protein LOC103314087 (100%D)	-4.62751
			Dapma7bEVm007133t1	conserved protein (100%D)	-2.93241				Dapma7bEVm001850t1	Clip-domain serine protease subfamily d (70%D)	-4.63286
			Dapma7bEVm029503t1	Uncharacterized protein	-2.94238				Dapma7bEVm008324t1	Uncharacterized protein (100%D)	-4.63752
			Dapma7bEVm010071t1	Cathepsin S (100%H)	-2.94271				Dapma7bEVm012262t1	Uncharacterized protein (58%D)	-4.64119
			Dapma7bEVm010093t1	Uncharacterized protein	-2.94376				Dapma7bEVm000814t1	Chorion peroxidase precursor (99%D)	-4.64168
			Dapma7bEVm001942t1	Gastric triacylglycerol lipase precursor (100%D)	-2.9483				Dapma7bEVm021236t1	Calmodulin (98%D)	-4.64572
			Dapma7bEVm010974t1	Dusky (100%D)	-2.9489				Dapma7bEVm011651t1	Geranylgeranyl pyrophosphate synthase/polyprenyl synthetase (100%D)	-4.65114
			Dapma7bEVm014006t1	Uncharacterized protein	-2.95144				Dapma7bEVm012378t1	Uncharacterized protein	-4.65115
			Dapma7bEVm011461t1	Sphingomyelin phosphodiesterase (76%T)	-2.95179				Dapma7bEVm004615t1	Cuticlin-1 (100%D)	-4.65431
			Dapma7bEVm006279t1	conserved protein (99%A)	-2.95745				Dapma7bEVm011481t1	conserved protein (100%D)	-4.65994
			Dapma7bEVm003253t1	Gastric triacylglycerol lipase precursor (100%D)	-2.95813				Dapma7bEVm028929t1	Cral/trio domain-containing protein (100%D)	-4.66513
			Dapma7bEVm018413t1	Uncharacterized protein (94%D)	-2.9643				Dapma7bEVm011163t1	Chymotrypsin elastase family member 2A (44%H)	-4.67977
			Dapma7bEVm027755t1	Tyrosine-protein kinase drl (96%P)	-2.9667				Dapma7bEVm003459t1	Uncharacterized protein (90%D)	-4.68677
			Dapma7bEVm023472t1	Cytochrome p450 (100%D)	-2.97262				Dapma7bEVm000531t1	Otolin-1 (56%H)	-4.6983
			Dapma7bEVm016746t1	Brain chitinase and chia (71%D)	-2.97289				Dapma7bEVm002432t1	conserved protein (90%C)	-4.70554
			Dapma7bEVm011944t1	Uncharacterized protein (79%D)	-2.978				Dapma7bEVm001502t1	Collagen alpha-1(XXIV) chain/sw (69%M)	-4.70778
			Dapma7bEVm007867t1	Uncharacterized protein (100%D)	-2.9791				Dapma7bEVm010304t1	Sterol desaturase (97%D)	-4.71549
			Dapma7bEVm008069t1	Uncharacterized protein (99%D)	-2.98613				Dapma7bEVm010289t1	Uncharacterized protein (100%C)	-4.73461
			Dapma7bEVm004796t1	Cyclin-O (67%H)	-2.99459				Dapma7bEVm001223t1	Cuticle protein (100%D)	-4.73796
			Dapma7bEVm011154t1	Signal peptide peptidase 3 (96%D)	-2.99517				Dapma7bEVm019330t1	Uncharacterized protein (53%C)	-4.73988
			Dapma7bEVm000198t1	Uncharacterized protein (52%D)	-3.00003				Dapma7bEVm002816t1	Uncharacterized serine-rich protein C215.13 (100%D)	-4.74709
			Dapma7bEVm020770t1	Uncharacterized protein	-3.00658				Dapma7bEVm008067t1	Uncharacterized protein (100%C)	-4.7546
			Dapma7bEVm009016t1	Uncharacterized protein	-3.00691				Dapma7bEVm018403t1	Uncharacterized protein (75%D)	-4.75465
			Dapma7bEVm010544t1	Uncharacterized protein (61%D)	-3.01357				Dapma7bEVm011064t1	di-domain hemoglobin precursor (100%D)	-4.75921
			Dapma7bEVm005787t1	Bone morphogenetic protein (100%D)	-3.01525				Dapma7bEVm015114t1	Uncharacterized protein (100%D)	-4.76193
			Dapma7bEVm004467t1	Uncharacterized protein (95%D)	-3.01998				Dapma7bEVm001280t1	Uncharacterized protein (60%D)	-4.7701
			Dapma7bEVm029405t1	ABC transporter G family member (100%D)	-3.02133				Dapma7bEVm023444t1	Cathepsin-l cysteine peptidase (78%T)	-4.77375
			Dapma7bEVm012195t1	Uncharacterized protein (56%D)	-3.02261				Dapma7bEVm003292t1	Membrane glycoprotein lig-1 (100%D)	-4.77821
			Dapma7bEVm002709t1	Glucosyl/glucuronosyl transferases (66%H)	-3.02632				Dapma7bEVm011068t1	conserved protein (77%D)	-4.79087
			Dapma7bEVm011910t1	Serine threonine-protein kinase (63%D)	-3.03173				Dapma7bEVm028885t1	Uncharacterized protein (100%D)	-4.79991
			Dapma7bEVm001787t1	conserved protein (87%D)	-3.03689				Dapma7bEVm003967t1	Uncharacterized protein (94%D)	-4.82764
			Dapma7bEVm007506t1	COQ10p_like, Coenzyme Q-binding protein COQ10p and similar proteins (100%C)	-3.03732				Dapma7bEVm004627t1	Glucose dehydrogenase (FAD, quinone) (86%A)	-4.83023
			Dapma7bEVm007766t1	sphingolipid delta 4 desaturase/c-4 hydroxylase protein des2 (40%D)	-3.04668				Dapma7bEVm027620t1	Elongation of very long chain fatty acids protein (93%D)	-4.83265
			Dapma7bEVm029731t1	Alkyldihydroxyacetonephosphate synthase, peroxisomal (91%L)	-3.05462				Dapma7bEVm023133t1	conserved protein (90%D)	-4.84249
			Dapma7bEVm023347t1	Zinc finger protein (50%H)	-3.05608				Dapma7bEVm003368t1	Uncharacterized protein (100%D)	-4.84825
			Dapma7bEVm028292t1	Uncharacterized protein (41%D)	-3.06432				Dapma7bEVm029581t1	Uncharacterized serine-rich protein C215.13 (100%D)	-4.86554
			Dapma7bEVm010940t1	Carbonic anhydrase (100%T)	-3.06538				Dapma7bEVm027532t1	Uncharacterized protein (100%H)	-4.87731
			Dapma7bEVm027502t1	g2/mitotic-specific cyclin-b1 (100%D)	-3.07307				Dapma7bEVm025998t1	Uncharacterized protein	-4.88785
			Dapma7bEVm019197t1	ABC transporter G family member (100%D)	-3.07327				Dapma7bEVm005766t1	Uncharacterized protein (55%D)	-4.89615
			Dapma7bEVm006575t1	Ankyrin repeat and SOCS box protein (99%D)	-3.07726				Dapma7bEVm011560t1	Uncharacterized protein (82%D)	-4.89695
			Dapma7bEVm001909t1	clip-domain serine protease (100%D)	-3.08923				Dapma7bEVm008074t1	C-type lectin domain family 2 member L (90%D)	-4.89962
			Dapma7bEVm008002t1	Uncharacterized protein (100%D)	-3.09696				Dapma7bEVm007670t1	conserved protein (66%D)	-4.90015
			Dapma7bEVm023648t1	WAP-type (Whey Acidic Protein) 'four-disulfide core (97%C)	-3.11795				Dapma7bEVm005063t1	Lactosylceramide (73%H)	-4.90633
			Dapma7bEVm023185t1	L-aspartate dehydrogenase (100%H)	-3.12296				Dapma7bEVm011473t1	Uncharacterized protein (35%D)	-4.91523
			Dapma7bEVm008837t1	Uncharacterized protein	-3.12388				Dapma7bEVm001344t1	DOMON domain-containing protein CG14681 (100%T)	-4.91535
			Dapma7bEVm003302t1	Geranylgeranyl pyrophosphate synthase/polyprenyl synthetase (78%D)	-3.13582				Dapma7bEVm010035t1	Uncharacterized protein (69%D)	-4.91589
			Dapma7bEVm003231t1	Uncharacterized protein (54%D)	-3.14657				Dapma7bEVm009070t1	Uncharacterized protein (100%A)	-4.91642
			Dapma7bEVm006952t1	Uncharacterized protein (81%D)	-3.14678				Dapma7bEVm006128t1	conserved protein (93%D)	-4.93451
			Dapma7bEVm011099t1	conserved protein (100%C)	-3.14895				Dapma7bEVm028473t1	Uncharacterized protein (100%D)	-4.93629
			Dapma7bEVm002527t1	Serine protease inhibitor (72%H)	-3.14922				Dapma7bEVm019574t1	conserved protein (100%C)	-4.95505
			Dapma7bEVm004845t1	Ribonuclease h (100%D)	-3.15119				Dapma7bEVm022338t1	60S ribosomal protein L6 (28%L)	-4.95921
			Dapma7bEVm006092t1	conserved protein (94%D)	-3.1516				Dapma7bEVm004406t1	Cuticular protein 30B, RT03304p (100%D)	-4.96179
			Dapma7bEVm010031t1	conserved protein (72%P)	-3.15233				Dapma7bEVm026029t1	Uncharacterized protein	-4.97155
			Dapma7bEVm008977t1	Uncharacterized protein	-3.15584				Dapma7bEVm024119t1	conserved hypothetical protein (79%D)	-4.98439
			Dapma7bEVm000751t1	conserved protein (94%C)	-3.15897				Dapma7bEVm001286t1	Uncharacterized protein (71%D)	-4.98519
			Dapma7bEVm022256t1	Uncharacterized protein (100%D)	-3.16787				Dapma7bEVm000611t1	Uncharacterized protein (69%D)	-4.98649
			Dapma7bEVm002887t1	conserved protein (100%D)	-3.16926				Dapma7bEVm000741t1	Uncharacterized protein (100%D)	-4.98708
			Dapma7bEVm010610t1	CDD: Topoisomerase II-associated protein PAT1 (100%D)	-3.17046				Dapma7bEVm019670t1	conserved protein (100%D)	-4.98873
			Dapma7bEVm029499t1	Uncharacterized protein (97%D)	-3.17543				Dapma7bEVm028325t1	Uncharacterized protein (99%D)	-4.99415
			Dapma7bEVm016424t1	Uncharacterized protein	-3.17766				Dapma7bEVm009968t1	Uncharacterized protein (100%D)	-5.00106
			Dapma7bEVm004018t1	Protease m1 zinc metalloprotease (78%N)	-3.20254				Dapma7bEVm006293t1	Uncharacterized protein (95%C)	-5.00391
			Dapma7bEVm011039t1	Cytochrome P450 4V2 (93%D)	-3.20323				Dapma7bEVm028447t1	Cral/trio domain-containing protein (100%D)	-5.02042
			Dapma7bEVm020950t1	Uncharacterized protein (77%P)	-3.20933				Dapma7bEVm027016t1	Uncharacterized protein	-5.02072
			Dapma7bEVm000542t1	Neurexin IV (89%D)	-3.22482				Dapma7bEVm013984t1	Uncharacterized protein	-5.02157
			Dapma7bEVm002862t1	Chymotrypsin BI precursor (100%H)	-3.22833				Dapma7bEVm006651t1	Uncharacterized protein (96%D)	-5.02509
			Dapma7bEVm000043t1	63 kDa sperm flagellar membrane protein (46%T)	-3.22895				Dapma7bEVm002420t1	Serine protease inhibitor (79%M)	-5.04226
			Dapma7bEVm007034t1	Uncharacterized protein (100%D)	-3.23471				Dapma7bEVm022909t1	conserved protein (61%D)	-5.05512
			Dapma7bEVm016166t1	Brain chitinase and chia (86%M)	-3.24041				Dapma7bEVm013627t1	Uncharacterized protein (100%L)	-5.05989
			Dapma7bEVm028178t1	Uncharacterized protein (29%D)	-3.24869				Dapma7bEVm000937t1	Uncharacterized protein (79%D)	-5.06739
			Dapma7bEVm009824t1	Uncharacterized protein (76%D)	-3.25101				Dapma7bEVm010198t1	conserved protein (100%D)	-5.06783
			Dapma7bEVm024046t1	Uncharacterized protein (83%D)	-3.25376				Dapma7bEVm018422t1	CUB domain-containing Secreted Protein Conserved in Arthropods (88%A)	-5.06842
			Dapma7bEVm004775t1	4-hydroxyphenylpyruvate dioxygenase protein (91%M)	-3.26716				Dapma7bEVm001639t1	Elongation of very long chain fatty acids protein (100%P)	-5.07128
			Dapma7bEVm016642t1	TE: Mariner transposase (77%D)	-3.27244				Dapma7bEVm014491t1	Uncharacterized protein	-5.07248
			Dapma7bEVm001105t1	Nose resistant to fluoxetine protein (97%P)	-3.27388				Dapma7bEVm023870t1	Cadherin-89D (52%P)	-5.07295
			Dapma7bEVm009500t1	TE: Retrovirus-related Pol polyprotein from transposon (60%H)	-3.27418				Dapma7bEVm005300t1	Clip-domain serine protease (69%D)	-5.07753
			Dapma7bEVm015117t1	Cuticle protein (81%D)	-3.27422				Dapma7bEVm009557t1	Cytochrome p450 (99%D)	-5.0778
			Dapma7bEVm002097t1	ATP-binding cassette sub-family C member (59%H)	-3.27686				Dapma7bEVm001001t1	Uncharacterized protein (95%A)	-5.08454
			Dapma7bEVm012749t1	Uncharacterized protein (89%D)	-3.28355				Dapma7bEVm019595t1	Uncharacterized protein (98%D)	-5.08844
			Dapma7bEVm028543t1	Phosphatidylethanolamine-binding protein (97%D)	-3.28386				Dapma7bEVm009992t1	Elongation of very long chain fatty acids protein (88%P)	-5.08899
			Dapma7bEVm025069t1	Uncharacterized protein	-3.2871				Dapma7bEVm028319t1	conserved protein (76%D)	-5.09361
			Dapma7bEVm001274t1	Chymotrypsin elastase family member 2A (68%H)	-3.28926				Dapma7bEVm000197t1	Enteropeptidase (100%H)	-5.09978
			Dapma7bEVm001591t1	Membrane glycoprotein lig-1 (97%D)	-3.29005				Dapma7bEVm011467t1	conserved protein (99%D)	-5.09996
			Dapma7bEVm015129t1	Uncharacterized protein (100%D)	-3.29833				Dapma7bEVm023203t1	All-trans-retinol 13,14-reductase (84%D)	-5.10522
			Dapma7bEVm011255t1	Uncharacterized protein (47%D)	-3.30167				Dapma7bEVm024805t1	Uncharacterized protein	-5.10734
			Dapma7bEVm008179t1	Uncharacterized protein (98%D)	-3.30397				Dapma7bEVm012605t1	Uncharacterized protein	-5.12433
			Dapma7bEVm018678t1	Glucose dehydrogenase (FAD, quinone) (100%D)	-3.30451				Dapma7bEVm011828t1	Collagen alpha-6(VI) chain/sw (48%D)	-5.1289
			Dapma7bEVm009513t1	Uncharacterized protein (68%D)	-3.30953				Dapma7bEVm012002t1	60S ribosomal protein L10 (82%D)	-5.13468
			Dapma7bEVm004693t1	Contactin-associated protein 2/sw (70%H)	-3.32265				Dapma7bEVm019656t1	conserved protein (100%C)	-5.15092
			Dapma7bEVm022165t1	Uncharacterized protein	-3.32731				Dapma7bEVm001527t1	Uncharacterized protein (91%D)	-5.15481
			Dapma7bEVm028270t1	Fibrinogen and fibronectin (100%D)	-3.33066				Dapma7bEVm012242t1	Membrane-spanning 4-domains subfamily A member (100%D)	-5.16582
			Dapma7bEVm028480t1	Uncharacterized protein (96%D)	-3.33068				Dapma7bEVm029612t1	Uncharacterized protein (96%D)	-5.1919
			Dapma7bEVm012554t1	Uncharacterized protein (82%D)	-3.33256				Dapma7bEVm002526t1	Uncharacterized protein	-5.2036
			Dapma7bEVm006036t1	Uncharacterized protein (65%D)	-3.34117				Dapma7bEVm028614t1	Uncharacterized protein (100%D)	-5.20579
			Dapma7bEVm027939t1	Uncharacterized protein (82%D)	-3.34606				Dapma7bEVm027945t1	Elongation of very long chain fatty acids protein (100%P)	-5.2058
			Dapma7bEVm010347t1	Uncharacterized protein (100%D)	-3.35062				Dapma7bEVm005026t1	Uncharacterized protein (92%D)	-5.21635
			Dapma7bEVm010862t1	Bestrophin (80%D)	-3.35777				Dapma7bEVm027482t1	conserved protein (100%D)	-5.22972
			Dapma7bEVm010925t1	Cytochrome P450 307a1 (89%H)	-3.36346				Dapma7bEVm003889t1	Bestrophin (92%D)	-5.24354
			Dapma7bEVm001067t1	SEC14 domain and spectrin repeat-containing protein (92%H)	-3.38158				Dapma7bEVm008298t1	Uncharacterized protein	-5.24601
			Dapma7bEVm010732t1	Clip-domain serine protease (76%H)	-3.38451				Dapma7bEVm025210t1	Uncharacterized protein	-5.25377
			Dapma7bEVm006103t1	conserved protein (100%D)	-3.38713				Dapma7bEVm027518t1	Uncharacterized protein (83%D)	-5.25718
			Dapma7bEVm005031t1	Class b secretin g-protein coupled receptor gprmth4 (100%L)	-3.39397				Dapma7bEVm011555t1	Chymotrypsin proteinase 6E precursor (76%D)	-5.25764
			Dapma7bEVm002521t1	Cuticle protein (73%L)	-3.39676				Dapma7bEVm009881t1	Periaxin (69%A)	-5.25813
			Dapma7bEVm003788t1	cuticle protein (100%D)	-3.40378				Dapma7bEVm011283t1	Neurogenic locus protein delta (53%D)	-5.2629
			Dapma7bEVm001725t1	Chorion peroxidase precursor (100%D)	-3.41239				Dapma7bEVm008335t1	Uncharacterized protein (100%D)	-5.26917
			Dapma7bEVm010584t1	Uncharacterized protein (99%D)	-3.41779				Dapma7bEVm002093t1	Uncharacterized protein CG11824 (52%D)	-5.26938
			Dapma7bEVm022639t1	Uncharacterized protein (98%A)	-3.43306				Dapma7bEVm019901t1	Cuticle protein (98%D)	-5.27604
			Dapma7bEVm027067t1	Uncharacterized protein	-3.43441				Dapma7bEVm020708t1	Uncharacterized protein (61%D)	-5.28172
			Dapma7bEVm003259t1	Lysosomal acid lipase/cholesteryl ester hydrolase (50%D)	-3.44114				Dapma7bEVm012226t1	Uncharacterized protein (98%A)	-5.28183
			Dapma7bEVm002741t1	Uncharacterized protein LOC658573 (95%D)	-3.45636				Dapma7bEVm015331t1	Uncharacterized protein (69%D)	-5.28801
			Dapma7bEVm023998t1	conserved protein (79%D)	-3.46094				Dapma7bEVm029580t1	Uncharacterized protein (100%D)	-5.30467
			Dapma7bEVm018126t1	Uncharacterized protein	-3.46607				Dapma7bEVm004897t1	Elongation of very long chain fatty acids protein (100%P)	-5.32392
			Dapma7bEVm019928t1	Cuticle protein (84%D)	-3.4777				Dapma7bEVm015235t1	Uncharacterized protein (89%D)	-5.32698
			Dapma7bEVm006387t1	Uncharacterized protein (97%D)	-3.48147				Dapma7bEVm030175t1	Uncharacterized protein (55%R)	-5.33532
			Dapma7bEVm001184t1	Serine protease inhibitor dipetalogastin (98%D)	-3.48583				Dapma7bEVm017781t1	60S ribosomal protein L19 (65%P)	-5.33562
			Dapma7bEVm016380t1	Cuticle protein (71%L)	-3.48997				Dapma7bEVm002059t1	Uncharacterized protein (100%D)	-5.33825
			Dapma7bEVm006494t1	Clip-domain serine protease (61%D)	-3.49035				Dapma7bEVm001240t1	Uncharacterized protein (100%D)	-5.34186
			Dapma7bEVm007063t1	conserved protein (76%C)	-3.49314				Dapma7bEVm000135t1	Uncharacterized protein (100%D)	-5.34555
			Dapma7bEVm005277t1	Cuticle protein (100%D)	-3.49327				Dapma7bEVm000215t1	Clip-domain serine protease (75%D)	-5.34614
			Dapma7bEVm001104t1	Clip-domain serine protease (66%H)	-3.49892				Dapma7bEVm002806t1	Uncharacterized protein (100%D)	-5.34714
			Dapma7bEVm009984t1	Carboxypeptidase B2 (100%L)	-3.5059				Dapma7bEVm020162t1	conserved protein (99%D)	-5.34815
			Dapma7bEVm006535t1	Galactose-3-o-sulfotransferase (90%M)	-3.50681				Dapma7bEVm001084t1	Neurotrophin 1 long (69%L)	-5.36235
			Dapma7bEVm012600t1	Uncharacterized protein	-3.50902				Dapma7bEVm018436t1	Uncharacterized protein (67%C)	-5.36758
			Dapma7bEVm013455t1	Uncharacterized protein	-3.50915				Dapma7bEVm000361t1	CDD: DNA polymerase III subunits gamma and tau (57%D)	-5.39363
			Dapma7bEVm025320t1	Uncharacterized protein	-3.50965				Dapma7bEVm005900t1	Uncharacterized protein (100%D)	-5.39555
			Dapma7bEVm006228t1	conserved protein (82%N)	-3.51618				Dapma7bEVm000886t1	Uncharacterized protein (89%D)	-5.40172
			Dapma7bEVm028924t1	Cuticle protein (82%L)	-3.52157				Dapma7bEVm028329t1	Uncharacterized protein (100%D)	-5.40948
			Dapma7bEVm025801t1	Uncharacterized protein (81%D)	-3.53283				Dapma7bEVm013897t1	Uncharacterized protein	-5.41396
			Dapma7bEVm004386t1	Uncharacterized protein (92%D)	-3.55023				Dapma7bEVm018603t1	Uncharacterized protein (26%D)	-5.43112
			Dapma7bEVm028545t1	Clip-domain serine protease (100%D)	-3.56101				Dapma7bEVm004301t1	Uncharacterized protein (41%D)	-5.43404
			Dapma7bEVm026857t1	Uncharacterized protein	-3.56158				Dapma7bEVm011546t1	Uncharacterized protein (100%D)	-5.44044
			Dapma7bEVm016374t1	High affinity gaba transporter (82%D)	-3.56768				Dapma7bEVm010996t1	Uncharacterized protein (95%C)	-5.44291
			Dapma7bEVm001644t1	Uncharacterized protein (100%D)	-3.57653				Dapma7bEVm002954t1	Uncharacterized protein (100%D)	-5.44474
			Dapma7bEVm027594t1	PR domain zinc finger protein (68%P)	-3.58543				Dapma7bEVm015113t1	Uncharacterized protein (24%D)	-5.46095
			Dapma7bEVm009471t1	Glucose dehydrogenase (FAD, quinone) (90%N)	-3.58601				Dapma7bEVm010541t1	Uncharacterized protein (84%D)	-5.46862
			Dapma7bEVm005094t1	Uncharacterized protein (37%D)	-3.59182				Dapma7bEVm003839t1	Uncharacterized protein (91%D)	-5.48911
			Dapma7bEVm013052t1	Uncharacterized protein	-3.5981				Dapma7bEVm002242t1	Sugar transporter (86%N)	-5.49313
			Dapma7bEVm011319t1	Uncharacterized protein (100%D)	-3.60141				Dapma7bEVm023208t1	Cuticular protein analogous to peritrophins 1-F (100%D)	-5.4946
			Dapma7bEVm004158t1	Cytochrome p450 (100%D)	-3.60318				Dapma7bEVm007317t1	Prostaglandin-H2 D-isomerase (66%P)	-5.51637
			Dapma7bEVm000925t1	Uncharacterized protein (42%D)	-3.60357				Dapma7bEVm015131t1	Cral/trio domain-containing protein (100%D)	-5.51701
			Dapma7bEVm026278t1	Uncharacterized protein	-3.6043				Dapma7bEVm003486t1	Uncharacterized protein (38%D)	-5.51936
			Dapma7bEVm018751t1	Class A basic helix-loop-helix protein (96%D)	-3.60445				Dapma7bEVm014844t1	Uncharacterized protein (100%D)	-5.52937
			Dapma7bEVm022735t1	conserved protein (100%D)	-3.60591				Dapma7bEVm000966t1	Uncharacterized protein (72%D)	-5.5336
			Dapma7bEVm025708t1	Uncharacterized protein	-3.6148				Dapma7bEVm002498t1	Cuticular protein analogous to peritrophins 1-E (85%D)	-5.53478
			Dapma7bEVm007295t1	High choriolytic enzyme (91%N)	-3.61481				Dapma7bEVm006061t1	Elongation of very long chain fatty acids protein (92%D)	-5.5459
			Dapma7bEVm002508t1	conserved protein (100%D)	-3.61529				Dapma7bEVm013082t1	Uncharacterized protein	-5.56211
			Dapma7bEVm021584t1	Uncharacterized protein	-3.63172				Dapma7bEVm005774t1	Uncharacterized protein (41%D)	-5.56281
			Dapma7bEVm000370t1	Chorion peroxidase precursor (76%D)	-3.6395				Dapma7bEVm005295t1	conserved protein (100%D)	-5.56711
			Dapma7bEVm008873t1	Uncharacterized protein	-3.64219				Dapma7bEVm011035t1	Sodium channel protein Nach (100%A)	-5.56831
			Dapma7bEVm003923t1	conserved protein (100%D)	-3.64285				Dapma7bEVm006268t1	candidate tumor suppressor protein (100%D)	-5.57052
			Dapma7bEVm005265t1	Serine protease inhibitor (100%D)	-3.64455				Dapma7bEVm004472t1	conserved protein (100%D)	-5.57739
			Dapma7bEVm012398t1	High affinity gaba transporter (82%D)	-3.64814				Dapma7bEVm028565t1	Uncharacterized protein (92%H)	-5.57828
			Dapma7bEVm000273t1	GPI-anchored adhesin protein PGA55 (74%R)	-3.64933				Dapma7bEVm027093t1	Uncharacterized protein	-5.59247
			Dapma7bEVm028815t1	conserved protein (100%L)	-3.66032				Dapma7bEVm002439t1	Uncharacterized protein (49%C)	-5.59619
			Dapma7bEVm008381t1	Uncharacterized protein (100%D)	-3.66411				Dapma7bEVm002944t1	Uncharacterized protein (100%D)	-5.60257
			Dapma7bEVm013063t1	Uncharacterized protein	-3.66686				Dapma7bEVm027433t1	Ankyrin repeat and BTB/POZ domain-containing protein BTBD11-A (88%D)	-5.6041
			Dapma7bEVm027819t1	Uncharacterized protein (79%H)	-3.67189				Dapma7bEVm009163t1	Uncharacterized protein	-5.60465
			Dapma7bEVm027718t1	Cuticle protein (75%L)	-3.67302				Dapma7bEVm010362t1	Uncharacterized protein CG11824 (90%D)	-5.61143
			Dapma7bEVm003146t1	Fasciclin domain-containing protein (100%D)	-3.68232				Dapma7bEVm023492t1	Uncharacterized protein (17%D)	-5.61549
			Dapma7bEVm029427t1	Uncharacterized protein (85%D)	-3.68375				Dapma7bEVm005002t1	conserved protein (99%D)	-5.6249
			Dapma7bEVm001621t1	Elongation of very long chain fatty acids protein (100%P)	-3.68781				Dapma7bEVm029162t1	Uncharacterized protein (70%M)	-5.62862
			Dapma7bEVm003667t1	Cuticular protein (100%D)	-3.69485				Dapma7bEVm003373t1	Uncharacterized protein (100%C)	-5.63666
			Dapma7bEVm009115t1	Uncharacterized protein	-3.69683				Dapma7bEVm012033t1	Uncharacterized protein (88%D)	-5.65236
			Dapma7bEVm003447t1	conserved protein (97%D)	-3.69818				Dapma7bEVm003169t1	Uncharacterized protein (63%C)	-5.65635
			Dapma7bEVm019254t1	2-hydroxyacylsphingosine 1-beta-galactosyltransferase (94%H)	-3.70379				Dapma7bEVm010698t1	Flocculation protein FLO11 (59%D)	-5.67263
			Dapma7bEVm011456t1	Uncharacterized protein (91%D)	-3.70422				Dapma7bEVm019679t1	Uncharacterized protein (86%D)	-5.67819
			Dapma7bEVm019196t1	Sugar transporter (98%P)	-3.70781				Dapma7bEVm024574t1	ATP6, ATP synthase F0 subunit 6 (34%C)	-5.68665
			Dapma7bEVm021184t1	Uncharacterized protein	-3.71516				Dapma7bEVm027949t1	Uncharacterized protein (100%D)	-5.6955
			Dapma7bEVm000605t1	conserved protein (88%D)	-3.71691				Dapma7bEVm003904t1	Uncharacterized protein (93%D)	-5.69615
			Dapma7bEVm009546t1	Uncharacterized protein (100%C)	-3.7173				Dapma7bEVm005544t1	Cytochrome p450 (100%D)	-5.69788
			Dapma7bEVm012129t1	Uncharacterized protein (100%D)	-3.72296				Dapma7bEVm003960t1	conserved protein (90%D)	-5.70307
			Dapma7bEVm010257t1	Cytochrome p450 (91%H)	-3.73125				Dapma7bEVm002299t1	Uncharacterized protein (86%D)	-5.71494
			Dapma7bEVm029599t1	Group 10 secretory phospholipase A2,EC:3.1.1.4/sw (100%D)	-3.74046				Dapma7bEVm012437t1	conserved protein (100%D)	-5.71523
			Dapma7bEVm028799t1	conserved protein (79%C)	-3.74063				Dapma7bEVm002675t1	Uncharacterized protein (36%D)	-5.71814
			Dapma7bEVm001212t1	Uncharacterized protein (100%D)	-3.74102				Dapma7bEVm006159t1	Pheromone and odorant receptor (100%D)	-5.7187
			Dapma7bEVm007537t1	Uncharacterized protein (95%D)	-3.75581				Dapma7bEVm017130t1	Uncharacterized protein	-5.72499
			Dapma7bEVm014873t1	Uncharacterized protein (98%D)	-3.76123				Dapma7bEVm003949t1	Cuticular protein analogous to peritrophins 1-F (100%D)	-5.73664
			Dapma7bEVm018455t1	clip-domain serine protease (75%D)	-3.77213				Dapma7bEVm006093t1	Uncharacterized protein (44%C)	-5.74793
			Dapma7bEVm007715t1	Uncharacterized protein (91%C)	-3.7752				Dapma7bEVm020950t1	Uncharacterized protein (77%P)	-5.75389
			Dapma7bEVm004406t1	Cuticular protein 30B, RT03304p (100%D)	-3.78419				Dapma7bEVm006104t1	Uncharacterized protein (100%D)	-5.75755
			Dapma7bEVm029635t1	Chorion peroxidase precursor (85%D)	-3.78861				Dapma7bEVm007900t1	Uncharacterized protein (95%D)	-5.76389
			Dapma7bEVm015028t1	Sugar transporter (100%P)	-3.81801				Dapma7bEVm002410t1	Uncharacterized protein (87%D)	-5.77496
			Dapma7bEVm003220t1	Uncharacterized protein (100%D)	-3.81826				Dapma7bEVm022282t1	Uncharacterized protein	-5.77682
			Dapma7bEVm005643t1	Phospholipase A2 isozyme PA4 (59%T)	-3.82217				Dapma7bEVm011356t1	Uncharacterized protein (56%D)	-5.77821
			Dapma7bEVm029698t1	Uncharacterized protein	-3.82299				Dapma7bEVm010303t1	Variable charge X-linked protein 3B (85%L)	-5.7808
			Dapma7bEVm012262t1	Uncharacterized protein (58%D)	-3.8361				Dapma7bEVm004624t1	Ecdysone-induced protein 78C (100%H)	-5.79991
			Dapma7bEVm029746t1	Uncharacterized protein	-3.84125				Dapma7bEVm010997t1	Uncharacterized protein (58%D)	-5.80843
			Dapma7bEVm028473t1	Uncharacterized protein (100%D)	-3.8573				Dapma7bEVm007904t1	Uncharacterized protein (16%R)	-5.81518
			Dapma7bEVm027787t1	2-hydroxyacylsphingosine 1-beta-galactosyltransferase (100%D)	-3.85906				Dapma7bEVm009495t1	conserved protein (73%C)	-5.81597
			Dapma7bEVm025368t1	Uncharacterized protein	-3.87042				Dapma7bEVm009733t1	Uncharacterized protein (52%D)	-5.82318
			Dapma7bEVm028176t1	conserved protein (67%D)	-3.87608				Dapma7bEVm019829t1	Uncharacterized protein (100%C)	-5.82934
			Dapma7bEVm003766t1	WSC domain-containing protein (94%D)	-3.88034				Dapma7bEVm014438t1	Uncharacterized protein (61%D)	-5.83652
			Dapma7bEVm005081t1	Carboxypeptidase M (61%H)	-3.8885				Dapma7bEVm018015t1	Uncharacterized protein	-5.8367
			Dapma7bEVm010328t1	Uncharacterized protein (100%D)	-3.8984				Dapma7bEVm003518t1	Uncharacterized protein (97%C)	-5.84904
			Dapma7bEVm001987t1	Carbohydrate sulfotransferase (93%H)	-3.89939				Dapma7bEVm018689t1	conserved protein (100%C)	-5.84953
			Dapma7bEVm004784t1	Secreted salivary gland peptide (94%D)	-3.9057				Dapma7bEVm000362t1	CDD: DNA polymerase III subunits gamma and tau (53%D)	-5.86205
			Dapma7bEVm002906t1	Uncharacterized protein (100%D)	-3.90658				Dapma7bEVm018686t1	Uncharacterized protein LOC103314087 (100%D)	-5.86936
			Dapma7bEVm027513t1	A disintegrin and metalloproteinase with (100%D)	-3.91542				Dapma7bEVm007096t1	Tetraspanin-11 (92%H)	-5.86962
			Dapma7bEVm002601t1	neutral endopeptidase (100%D)	-3.91774				Dapma7bEVm000230t1	Uncharacterized protein (84%D)	-5.87281
			Dapma7bEVm011559t1	conserved protein (100%L)	-3.9181				Dapma7bEVm006066t1	Uncharacterized protein (65%N)	-5.87629
			Dapma7bEVm004192t1	4-aminobutyrate aminotransferase, mitochondrial (100%D)	-3.92343				Dapma7bEVm015330t1	Uncharacterized protein (92%C)	-5.87836
			Dapma7bEVm025979t1	Uncharacterized protein	-3.93042				Dapma7bEVm028349t1	Uncharacterized protein (82%D)	-5.87852
			Dapma7bEVm018445t1	Serine protease easter (87%H)	-3.94859				Dapma7bEVm010337t1	Uncharacterized protein (60%C)	-5.88252
			Dapma7bEVm024405t1	Uncharacterized protein (98%D)	-3.96131				Dapma7bEVm006599t1	Uncharacterized protein (100%D)	-5.91893
			Dapma7bEVm008074t1	C-type lectin domain family 2 member L (90%D)	-3.96318				Dapma7bEVm028380t1	Pupal cuticle protein (100%D)	-5.92493
			Dapma7bEVm010424t1	Uncharacterized protein (89%D)	-3.97113				Dapma7bEVm002073t1	secG, Translocase, SecG subunit (57%C)	-5.93012
			Dapma7bEVm028861t1	Uncharacterized protein (46%D)	-3.9734				Dapma7bEVm026267t1	Uncharacterized protein	-5.9409
			Dapma7bEVm030544t1	Glucose dehydrogenase (FAD, quinone) (82%D)	-3.97588				Dapma7bEVm019346t1	conserved protein (81%D)	-5.94777
			Dapma7bEVm023363t1	Cytochrome p450 (54%D)	-3.99419				Dapma7bEVm011867t1	Uncharacterized protein (53%D)	-5.95019
			Dapma7bEVm002816t1	Uncharacterized serine-rich protein C215.13 (100%D)	-4.00621				Dapma7bEVm000581t1	Cathepsin-l cysteine peptidase (100%D)	-5.96477
			Dapma7bEVm026111t1	Uncharacterized protein	-4.00722				Dapma7bEVm010256t1	Complement C1q tumor necrosis factor-related protein 3/sw (40%H)	-5.97784
			Dapma7bEVm014563t1	Uncharacterized protein	-4.01256				Dapma7bEVm014555t1	FU, Furin-like repeats (64%C)	-6.00297
			Dapma7bEVm027943t1	sn1-specific diacylglycerol lipase beta (33%A)	-4.01721				Dapma7bEVm018937t1	Uncharacterized protein (71%D)	-6.00586
			Dapma7bEVm002828t1	Serine protease (88%P)	-4.01929				Dapma7bEVm027728t1	Chorion peroxidase precursor (100%D)	-6.00777
			Dapma7bEVm010991t1	Lysozyme C (100%D)	-4.02391				Dapma7bEVm000553t1	Uncharacterized protein (51%C)	-6.0384
			Dapma7bEVm028614t1	Uncharacterized protein (100%D)	-4.02817				Dapma7bEVm008679t1	Uncharacterized protein	-6.04021
			Dapma7bEVm012372t1	conserved protein (100%D)	-4.03059				Dapma7bEVm002593t1	Chorion peroxidase precursor (100%D)	-6.04263
			Dapma7bEVm016721t1	Cytochrome p450 (100%D)	-4.04842				Dapma7bEVm005548t1	2-hydroxyacylsphingosine 1-beta-galactosyltransferase (94%H)	-6.04851
			Dapma7bEVm000834t1	A disintegrin and metalloproteinase with (100%D)	-4.05238				Dapma7bEVm003379t1	conserved protein (100%D)	-6.06112
			Dapma7bEVm029581t1	Uncharacterized serine-rich protein C215.13 (100%D)	-4.05969				Dapma7bEVm029494t1	Uncharacterized protein (85%A)	-6.0638
			Dapma7bEVm010156t1	Cral/trio domain-containing protein (87%H)	-4.06451				Dapma7bEVm011483t1	Apolipoprotein d (100%D)	-6.08259
			Dapma7bEVm001148t1	Tyrosine-protein phosphatase non-receptor type (98%D)	-4.06815				Dapma7bEVm001592t1	conserved protein (65%N)	-6.10455
			Dapma7bEVm029189t1	ABC transporter G family member (79%D)	-4.08051				Dapma7bEVm010897t1	Uncharacterized protein (97%D)	-6.11573
			Dapma7bEVm003292t1	Membrane glycoprotein lig-1 (100%D)	-4.08214				Dapma7bEVm004933t1	Uncharacterized protein (53%D)	-6.14998
			Dapma7bEVm000944t1	conserved protein (65%D)	-4.08307				Dapma7bEVm023355t1	Uncharacterized protein (100%D)	-6.15053
			Dapma7bEVm000562t1	Serine protease (57%A)	-4.08536				Dapma7bEVm005479t1	Nose resistant to fluoxetine protein (52%D)	-6.16096
			Dapma7bEVm010665t1	Cuticle protein (86%D)	-4.08988				Dapma7bEVm007849t1	Phosphatidylethanolamine-binding protein (83%D)	-6.16547
			Dapma7bEVm010556t1	Nuclear receptor subfamily 6 group A member 1-A (63%H)	-4.09972				Dapma7bEVm002328t1	Uncharacterized protein (86%D)	-6.18023
			Dapma7bEVm005732t1	Uncharacterized protein (100%C)	-4.10105				Dapma7bEVm022713t1	Cuticular protein analogous to peritrophins 1-E (97%D)	-6.18382
			Dapma7bEVm018410t1	Uncharacterized protein (91%D)	-4.10917				Dapma7bEVm020770t1	Uncharacterized protein	-6.20974
			Dapma7bEVm027792t1	Uncharacterized protein (72%H)	-4.11917				Dapma7bEVm000894t1	Uncharacterized protein (50%D)	-6.22428
			Dapma7bEVm010387t1	Retinol dehydrogenase (81%L)	-4.12527				Dapma7bEVm023900t1	Uncharacterized protein (19%D)	-6.23505
			Dapma7bEVm003583t1	Uncharacterized protein LOC660464 (95%D)	-4.12767				Dapma7bEVm006425t1	Ferric-chelate reductase (74%D)	-6.23939
			Dapma7bEVm005444t1	Chorion peroxidase precursor (100%D)	-4.13525				Dapma7bEVm009418t1	Uncharacterized protein	-6.25
			Dapma7bEVm009815t1	Epidermis-specific serine protease protein precursor (100%D)	-4.15032				Dapma7bEVm005380t1	Uncharacterized protein (55%D)	-6.25042
			Dapma7bEVm001588t1	Sterol desaturase (97%D)	-4.15383				Dapma7bEVm011627t1	Cuticular protein analogous to peritrophins 1-G (91%D)	-6.25193
			Dapma7bEVm002410t1	Uncharacterized protein (87%D)	-4.1618				Dapma7bEVm018552t1	Cuticle protein (67%D)	-6.28888
			Dapma7bEVm011068t1	conserved protein (77%D)	-4.16451				Dapma7bEVm009649t1	Glucose dehydrogenase (FAD, quinone) (88%A)	-6.28921
			Dapma7bEVm011409t1	Class b secretin g-protein coupled receptor gprmth4 (98%A)	-4.17367				Dapma7bEVm011333t1	Angiotensin-converting enzyme 3 precursor (47%H)	-6.30219
			Dapma7bEVm028060t1	2-hydroxyacylsphingosine 1-beta-galactosyltransferase (100%D)	-4.1761				Dapma7bEVm015090t1	All-trans-retinol 13,14-reductase (99%D)	-6.32179
			Dapma7bEVm023918t1	Uncharacterized protein (74%R)	-4.18014				Dapma7bEVm003947t1	Uncharacterized protein (98%D)	-6.33708
			Dapma7bEVm001030t1	Uncharacterized protein (100%D)	-4.18549				Dapma7bEVm004932t1	Uncharacterized protein (81%C)	-6.33786
			Dapma7bEVm000531t1	Otolin-1 (56%H)	-4.19438				Dapma7bEVm004379t1	Uncharacterized protein (67%D)	-6.37563
			Dapma7bEVm004445t1	conserved protein (100%D)	-4.19473				Dapma7bEVm005890t1	Chitin deacetylase 3 precursor (94%D)	-6.38874
			Dapma7bEVm008129t1	Uncharacterized protein LOC100141645 (65%C)	-4.21109				Dapma7bEVm010790t1	Uncharacterized protein (61%C)	-6.40359
			Dapma7bEVm015027t1	Uncharacterized protein (98%D)	-4.21679				Dapma7bEVm015249t1	expressed protein (99%D)	-6.40529
			Dapma7bEVm004456t1	Uncharacterized protein	-4.22302				Dapma7bEVm004857t1	Zona_pellucida, Zona pellucida-like domain protein (80%C)	-6.41277
			Dapma7bEVm016928t1	Uncharacterized protein	-4.23728				Dapma7bEVm011686t1	Uncharacterized protein (61%D)	-6.43955
			Dapma7bEVm029165t1	conserved protein (73%D)	-4.24404				Dapma7bEVm018762t1	Cuticular protein analogous to peritrophins 1-F (74%D)	-6.4487
			Dapma7bEVm007898t1	Uncharacterized protein	-4.25711				Dapma7bEVm025829t1	Uncharacterized protein	-6.45031
			Dapma7bEVm009265t1	Uncharacterized protein (68%D)	-4.2607				Dapma7bEVm027506t1	Uncharacterized protein (65%D)	-6.45114
			Dapma7bEVm027454t1	Chorion peroxidase precursor (59%D)	-4.26891				Dapma7bEVm000588t1	Uncharacterized protein	-6.4677
			Dapma7bEVm020442t1	Uncharacterized protein	-4.26909				Dapma7bEVm006273t1	Uncharacterized protein (100%D)	-6.49757
			Dapma7bEVm000336t1	Uncharacterized protein (100%D)	-4.26928				Dapma7bEVm000456t1	Uncharacterized protein (100%D)	-6.51548
			Dapma7bEVm013319t1	Uncharacterized protein	-4.27097				Dapma7bEVm002903t1	Uncharacterized protein (90%D)	-6.5373
			Dapma7bEVm026591t1	Uncharacterized protein	-4.27114				Dapma7bEVm015181t1	Uncharacterized protein (97%D)	-6.53904
			Dapma7bEVm011635t1	Clip-domain serine protease (69%P)	-4.27133				Dapma7bEVm010923t1	Collagen alpha-6(VI) chain/sw (87%D)	-6.55903
			Dapma7bEVm002515t1	Uncharacterized protein (100%D)	-4.27369				Dapma7bEVm014990t1	All-trans-retinol 13,14-reductase (100%D)	-6.56727
			Dapma7bEVm015489t1	Uncharacterized protein (100%D)	-4.27815				Dapma7bEVm002509t1	Uncharacterized protein (100%D)	-6.58625
			Dapma7bEVm012378t1	Uncharacterized protein	-4.2788				Dapma7bEVm002284t1	Uncharacterized protein (86%D)	-6.58786
			Dapma7bEVm002432t1	conserved protein (90%C)	-4.28072				Dapma7bEVm023415t1	Cuticle protein (81%D)	-6.60182
			Dapma7bEVm015157t1	Chorion peroxidase precursor (85%D)	-4.28453				Dapma7bEVm006855t1	Uncharacterized protein (91%D)	-6.6117
			Dapma7bEVm015207t1	Collagen alpha-6(VI) chain/sw (61%D)	-4.28892				Dapma7bEVm015130t1	High affinity gaba transporter (82%D)	-6.62786
			Dapma7bEVm017021t1	Uncharacterized protein (67%L)	-4.29945				Dapma7bEVm005616t1	Uncharacterized protein (89%D)	-6.63683
			Dapma7bEVm010547t1	Cuticle protein (88%D)	-4.3017				Dapma7bEVm019655t1	conserved protein (100%C)	-6.66339
			Dapma7bEVm001756t1	ABC transporter G family member (54%D)	-4.30423				Dapma7bEVm000310t1	Transforming growth factor-beta-induced protein Ig-H3 (97%D)	-6.6937
			Dapma7bEVm023088t1	Uncharacterized protein (79%D)	-4.30584				Dapma7bEVm003783t1	Uncharacterized protein (90%D)	-6.70209
			Dapma7bEVm009847t1	Uncharacterized protein (18%R)	-4.30605				Dapma7bEVm003587t1	CDD: DNA polymerase III subunits gamma and tau (48%D)	-6.73233
			Dapma7bEVm013856t1	Uncharacterized protein	-4.3062				Dapma7bEVm003421t1	conserved protein (98%D)	-6.7411
			Dapma7bEVm007134t1	Uncharacterized protein (98%D)	-4.3086				Dapma7bEVm019715t1	Uncharacterized protein (85%A)	-6.75144
			Dapma7bEVm029171t1	Uncharacterized protein (70%D)	-4.31931				Dapma7bEVm003996t1	ATP-binding cassette sub-family F member (100%D)	-6.75551
			Dapma7bEVm020679t1	Cuticle protein (79%D)	-4.31938				Dapma7bEVm002405t1	conserved protein (100%D)	-6.7594
			Dapma7bEVm010322t1	Uncharacterized protein (98%D)	-4.3282				Dapma7bEVm027613t1	conserved protein (71%H)	-6.77372
			Dapma7bEVm004615t1	Cuticlin-1 (100%D)	-4.33225				Dapma7bEVm002510t1	Cuticle protein (100%D)	-6.78033
			Dapma7bEVm005704t1	Uncharacterized protein (86%D)	-4.33269				Dapma7bEVm004442t1	Uncharacterized protein (94%D)	-6.78099
			Dapma7bEVm004760t1	Zinc carboxypeptidase (85%H)	-4.33403				Dapma7bEVm009646t1	Glucose dehydrogenase (FAD, quinone) (97%D)	-6.78133
			Dapma7bEVm004449t1	Uncharacterized protein (100%D)	-4.33716				Dapma7bEVm010293t1	Uncharacterized protein (100%D)	-6.79856
			Dapma7bEVm026230t1	Uncharacterized protein	-4.34222				Dapma7bEVm030750t1	Uncharacterized protein	-6.81437
			Dapma7bEVm027518t1	Uncharacterized protein (83%D)	-4.34281				Dapma7bEVm021462t1	Uncharacterized protein	-6.81465
			Dapma7bEVm001200t1	Serine proteinase stubble (66%N)	-4.36709				Dapma7bEVm014890t1	Uncharacterized protein (99%D)	-6.82403
			Dapma7bEVm010528t1	Uncharacterized protein (55%D)	-4.38011				Dapma7bEVm011162t1	Methyltransf_12, Methyltransferase domain (100%C)	-6.82729
			Dapma7bEVm002526t1	Uncharacterized protein	-4.38191				Dapma7bEVm009931t1	Uncharacterized protein (100%C)	-6.83391
			Dapma7bEVm010289t1	Uncharacterized protein (100%C)	-4.393				Dapma7bEVm010073t1	Cathepsin-l cysteine peptidase (100%T)	-6.85311
			Dapma7bEVm005293t1	Voltage-gated potassium channel subunit beta-2 (97%D)	-4.39464				Dapma7bEVm018467t1	Clip-domain serine protease subfamily d (69%D)	-6.85952
			Dapma7bEVm010804t1	Pancreatic triacylglycerol lipase (71%H)	-4.39673				Dapma7bEVm013037t1	C-type lectin domain family 2 member D (46%H)	-6.8606
			Dapma7bEVm016573t1	Uncharacterized protein (97%D)	-4.39851				Dapma7bEVm021855t1	Uncharacterized protein	-6.8617
			Dapma7bEVm009491t1	Glucose dehydrogenase (FAD, quinone) (100%A)	-4.40272				Dapma7bEVm007584t1	Uncharacterized protein	-6.87949
			Dapma7bEVm007725t1	Uncharacterized protein	-4.40975				Dapma7bEVm028333t1	Prostaglandin-H2 D-isomerase (79%P)	-6.89669
			Dapma7bEVm028866t1	Gpcr rhodopsin family (100%D)	-4.41815				Dapma7bEVm002847t1	Cathepsin J (100%D)	-6.89703
			Dapma7bEVm007182t1	Uncharacterized protein (100%D)	-4.43379				Dapma7bEVm002563t1	Uncharacterized protein (100%D)	-6.90277
			Dapma7bEVm000772t1	Uncharacterized protein (95%D)	-4.43851				Dapma7bEVm006468t1	Uncharacterized protein (82%L)	-6.91473
			Dapma7bEVm001829t1	Cuticle protein (63%D)	-4.4402				Dapma7bEVm010386t1	Beta-1,3-galactosyltransferase (99%D)	-6.9384
			Dapma7bEVm003194t1	conserved protein (100%D)	-4.45254				Dapma7bEVm028341t1	Uncharacterized protein (100%D)	-6.9537
			Dapma7bEVm011004t1	conserved protein (68%A)	-4.46055				Dapma7bEVm001221t1	Heme-binding protein 2/sw (90%D)	-6.97481
			Dapma7bEVm023426t1	Uncharacterized protein (86%D)	-4.466				Dapma7bEVm009925t1	conserved protein (88%D)	-6.98114
			Dapma7bEVm011367t1	Hexaprenyldihydroxybenzoate methyltransferase, mitochondrial (83%M)	-4.46829				Dapma7bEVm003455t1	Serine protease inhibitor (87%D)	-6.99814
			Dapma7bEVm018688t1	Uncharacterized protein (38%D)	-4.47741				Dapma7bEVm022975t1	Collagen alpha-6(VI) chain/sw (74%D)	-7.01188
			Dapma7bEVm023292t1	Probable chitinase 2 (86%D)	-4.48077				Dapma7bEVm027985t1	Clip-domain serine protease (100%D)	-7.02013
			Dapma7bEVm027532t1	Uncharacterized protein (100%H)	-4.48616				Dapma7bEVm008546t1	Cuticle protein (61%N)	-7.02737
			Dapma7bEVm027093t1	Uncharacterized protein	-4.48776				Dapma7bEVm018808t1	tubulin alpha-3 chain (38%D)	-7.04372
			Dapma7bEVm023133t1	conserved protein (90%D)	-4.48892				Dapma7bEVm016554t1	Tubulin beta-4B chain (76%P)	-7.05324
			Dapma7bEVm004627t1	Glucose dehydrogenase (FAD, quinone) (86%A)	-4.49157				Dapma7bEVm004222t1	conserved protein (100%D)	-7.05476
			Dapma7bEVm018819t1	conserved protein (100%D)	-4.49969				Dapma7bEVm015500t1	Uncharacterized protein	-7.06835
			Dapma7bEVm002863t1	L-aspartate dehydrogenase (100%H)	-4.50019				Dapma7bEVm010969t1	Elongation of very long chain fatty acids protein (100%D)	-7.06919
			Dapma7bEVm008767t1	Uncharacterized protein (82%D)	-4.51349				Dapma7bEVm009400t1	Uncharacterized protein	-7.10099
			Dapma7bEVm028191t1	Uncharacterized protein (87%H)	-4.5165				Dapma7bEVm029396t1	Uncharacterized protein (100%D)	-7.11638
			Dapma7bEVm008324t1	Uncharacterized protein (100%D)	-4.5175				Dapma7bEVm028411t1	Uncharacterized protein (100%D)	-7.12535
			Dapma7bEVm019596t1	Uncharacterized protein (85%D)	-4.52636				Dapma7bEVm006662t1	Secreted protein (98%P)	-7.15753
			Dapma7bEVm010829t1	Uncharacterized protein (89%D)	-4.52796				Dapma7bEVm003924t1	Uncharacterized protein (98%D)	-7.16494
			Dapma7bEVm019900t1	Cuticle protein (84%D)	-4.53289				Dapma7bEVm006597t1	Uncharacterized protein (100%D)	-7.18169
			Dapma7bEVm011185t1	conserved protein (100%C)	-4.56206				Dapma7bEVm019601t1	conserved protein (94%C)	-7.1989
			Dapma7bEVm011473t1	Uncharacterized protein (35%D)	-4.56548				Dapma7bEVm012804t1	Mitochondrial import inner membrane translocase subunit Tim10 (95%D)	-7.20135
			Dapma7bEVm011346t1	Carboxypeptidase B2 (85%H)	-4.57315				Dapma7bEVm018644t1	Uncharacterized protein (97%C)	-7.20223
			Dapma7bEVm002652t1	Nadph oxidase (99%H)	-4.59521				Dapma7bEVm009626t1	Uncharacterized protein (98%D)	-7.23237
			Dapma7bEVm011345t1	Carboxypeptidase B2 (100%H)	-4.59642				Dapma7bEVm002499t1	Uncharacterized protein	-7.26546
			Dapma7bEVm012441t1	Uncharacterized protein (97%D)	-4.59788				Dapma7bEVm007579t1	Cuticular protein (63%N)	-7.28076
			Dapma7bEVm002494t1	Bis(5'-adenosyl)-triphosphatase (96%D)	-4.59849				Dapma7bEVm007125t1	Uncharacterized protein (99%D)	-7.28982
			Dapma7bEVm001850t1	Clip-domain serine protease subfamily d (70%D)	-4.60191				Dapma7bEVm000421t1	Uncharacterized protein (100%D)	-7.29845
			Dapma7bEVm011652t1	Uncharacterized protein (69%D)	-4.61089				Dapma7bEVm001013t1	Uncharacterized protein	-7.30133
			Dapma7bEVm000135t1	Uncharacterized protein (100%D)	-4.61899				Dapma7bEVm019787t1	conserved protein (94%C)	-7.31978
			Dapma7bEVm000196t1	Sugar transporter ERD6 (93%P)	-4.62648				Dapma7bEVm011571t1	Uncharacterized protein	-7.32949
			Dapma7bEVm030354t1	TE: Retrovirus-related Pol polyprotein from transposon (50%R)	-4.62815				Dapma7bEVm012517t1	Uncharacterized protein	-7.34207
			Dapma7bEVm005063t1	Lactosylceramide (73%H)	-4.63159				Dapma7bEVm013234t1	Uncharacterized protein	-7.34381
			Dapma7bEVm007114t1	Copper-zinc cu-zn superoxide dismutase. (71%M)	-4.63536				Dapma7bEVm009368t1	Uncharacterized protein	-7.3535
			Dapma7bEVm011560t1	Uncharacterized protein (82%D)	-4.63657				Dapma7bEVm001660t1	Uncharacterized protein (87%D)	-7.40252
			Dapma7bEVm024406t1	Collagen alpha-3(VI) chain/sw (73%D)	-4.6367				Dapma7bEVm015444t1	Sugar transporter (93%P)	-7.42542
			Dapma7bEVm010718t1	Prolyl alpha subunit (100%T)	-4.63856				Dapma7bEVm015204t1	conserved protein (72%D)	-7.43127
			Dapma7bEVm028929t1	Cral/trio domain-containing protein (100%D)	-4.64695				Dapma7bEVm001169t1	conserved protein (100%D)	-7.43795
			Dapma7bEVm028288t1	Uncharacterized protein (91%P)	-4.65324				Dapma7bEVm028940t1	conserved protein (86%D)	-7.45941
			Dapma7bEVm001502t1	Collagen alpha-1(XXIV) chain/sw (69%M)	-4.65594				Dapma7bEVm027096t1	Uncharacterized protein (100%D)	-7.46948
			Dapma7bEVm010035t1	Uncharacterized protein (69%D)	-4.66617				Dapma7bEVm003377t1	Uncharacterized protein (78%D)	-7.51237
			Dapma7bEVm000672t1	LD44960p, Msr-110 protein, Msr-110 (100%D)	-4.66719				Dapma7bEVm003441t1	Uncharacterized protein (81%D)	-7.51481
			Dapma7bEVm005766t1	Uncharacterized protein (55%D)	-4.67186				Dapma7bEVm020161t1	conserved protein (99%D)	-7.5149
			Dapma7bEVm026952t1	Uncharacterized protein	-4.67199				Dapma7bEVm011007t1	Uncharacterized protein (40%D)	-7.52864
			Dapma7bEVm000814t1	Chorion peroxidase precursor (99%D)	-4.67897				Dapma7bEVm005177t1	Uncharacterized protein (100%D)	-7.52938
			Dapma7bEVm029580t1	Uncharacterized protein (100%D)	-4.68617				Dapma7bEVm019654t1	conserved protein (76%C)	-7.54635
			Dapma7bEVm001001t1	Uncharacterized protein (95%A)	-4.68751				Dapma7bEVm009314t1	Uncharacterized protein	-7.55223
			Dapma7bEVm007228t1	C-type lectin domain family 2 member D3 (67%P)	-4.69014				Dapma7bEVm010021t1	Uncharacterized protein (100%D)	-7.57308
			Dapma7bEVm025998t1	Uncharacterized protein	-4.69132				Dapma7bEVm011539t1	conserved protein (100%D)	-7.60691
			Dapma7bEVm002093t1	Uncharacterized protein CG11824 (52%D)	-4.6964				Dapma7bEVm011848t1	Uncharacterized protein CG11824 (100%D)	-7.61958
			Dapma7bEVm010998t1	Uncharacterized protein (100%D)	-4.70252				Dapma7bEVm028574t1	Elongation of very long chain fatty acids protein (100%D)	-7.62023
			Dapma7bEVm003203t1	Fatty acyl-CoA reductase CG5065 (96%D)	-4.71135				Dapma7bEVm006674t1	conserved protein (100%D)	-7.62529
			Dapma7bEVm028386t1	hormone receptor hr3 (46%D)	-4.71239				Dapma7bEVm004284t1	Elongation of very long chain fatty acids protein (99%P)	-7.64513
			Dapma7bEVm008476t1	Uncharacterized protein (100%C)	-4.71803				Dapma7bEVm023127t1	Complement C1q tumor necrosis factor-related protein 3/sw (44%H)	-7.65886
			Dapma7bEVm009826t1	collagen alpha-1v chain (20%D)	-4.72951				Dapma7bEVm008058t1	Uncharacterized protein (100%D)	-7.66562
			Dapma7bEVm012616t1	Uncharacterized protein (32%R)	-4.74239				Dapma7bEVm023299t1	Cuticle protein (76%P)	-7.66787
			Dapma7bEVm005870t1	Uncharacterized protein (97%D)	-4.76074				Dapma7bEVm016124t1	Uncharacterized protein (100%L)	-7.6703
			Dapma7bEVm005026t1	Uncharacterized protein (92%D)	-4.76088				Dapma7bEVm001260t1	Dual oxidase (100%D)	-7.6806
			Dapma7bEVm006651t1	Uncharacterized protein (96%D)	-4.76221				Dapma7bEVm011484t1	Tudor and KH domain-containing protein (95%D)	-7.6895
			Dapma7bEVm002520t1	Cuticle protein (65%D)	-4.76386				Dapma7bEVm009741t1	Pupal cuticle protein (100%D)	-7.69323
			Dapma7bEVm028078t1	Uncharacterized protein (97%D)	-4.76523				Dapma7bEVm004975t1	Uncharacterized protein (35%R)	-7.7083
			Dapma7bEVm015953t1	Uncharacterized protein	-4.77415				Dapma7bEVm003476t1	ATP-binding cassette sub-family A member (98%D)	-7.71686
			Dapma7bEVm009070t1	Uncharacterized protein (100%A)	-4.80015				Dapma7bEVm015150t1	conserved protein (100%D)	-7.73209
			Dapma7bEVm003176t1	2-hydroxyacylsphingosine 1-beta-galactosyltransferase (97%H)	-4.81508				Dapma7bEVm015002t1	Cuticular protein analogous to peritrophins 1-F (78%D)	-7.74043
			Dapma7bEVm002309t1	Gly_rich, Glycine rich protein (75%C)	-4.81762				Dapma7bEVm015434t1	conserved protein (100%D)	-7.75937
			Dapma7bEVm003889t1	Bestrophin (92%D)	-4.82385				Dapma7bEVm007126t1	Uncharacterized protein (100%D)	-7.7614
			Dapma7bEVm009059t1	Uncharacterized protein	-4.82928				Dapma7bEVm002936t1	Uncharacterized protein (100%D)	-7.76924
			Dapma7bEVm002806t1	Uncharacterized protein (100%D)	-4.84066				Dapma7bEVm009742t1	conserved protein (82%D)	-7.77602
			Dapma7bEVm028319t1	conserved protein (76%D)	-4.84153				Dapma7bEVm000126t1	Clip-domain serine protease (98%D)	-7.77999
			Dapma7bEVm007494t1	Uncharacterized protein (65%A)	-4.84305				Dapma7bEVm023392t1	Solute carrier family 25 member 38-B (88%D)	-7.7819
			Dapma7bEVm002950t1	Cuticle protein (82%D)	-4.85298				Dapma7bEVm014248t1	Uncharacterized protein	-7.78905
			Dapma7bEVm019330t1	Uncharacterized protein (53%C)	-4.8626				Dapma7bEVm009956t1	RE60714p (100%D)	-7.81355
			Dapma7bEVm010256t1	Complement C1q tumor necrosis factor-related protein 3/sw (40%H)	-4.86296				Dapma7bEVm001864t1	conserved protein (99%C)	-7.82145
			Dapma7bEVm029193t1	Uncharacterized protein (76%D)	-4.86653				Dapma7bEVm018405t1	Uncharacterized protein (100%D)	-7.82761
			Dapma7bEVm010996t1	Uncharacterized protein (95%C)	-4.87548				Dapma7bEVm023902t1	Uncharacterized protein (99%D)	-7.83052
			Dapma7bEVm009766t1	dHR96 (63%D)	-4.87733				Dapma7bEVm010624t1	Uncharacterized protein (60%D)	-7.88366
			Dapma7bEVm009737t1	conserved protein (100%R)	-4.8906				Dapma7bEVm014995t1	Uncharacterized protein (73%C)	-7.8844
			Dapma7bEVm028922t1	conserved protein (73%D)	-4.89173				Dapma7bEVm001647t1	Endocuticle structural glycoprotein SgAbd-5 (94%D)	-7.88835
			Dapma7bEVm019901t1	Cuticle protein (98%D)	-4.9035				Dapma7bEVm003930t1	Uncharacterized protein (66%D)	-7.92106
			Dapma7bEVm009025t1	conserved protein (89%D)	-4.91642				Dapma7bEVm007894t1	Apolipoprotein d (100%D)	-7.9592
			Dapma7bEVm002242t1	Sugar transporter (86%N)	-4.91944				Dapma7bEVm015376t1	Uncharacterized protein (99%D)	-7.98799
			Dapma7bEVm000197t1	Enteropeptidase (100%H)	-4.92247				Dapma7bEVm004830t1	conserved protein (100%D)	-7.99327
			Dapma7bEVm021608t1	Uncharacterized protein	-4.93435				Dapma7bEVm025466t1	Uncharacterized protein	-8.03446
			Dapma7bEVm015582t1	Cuticle protein (100%P)	-4.95379				Dapma7bEVm003984t1	Cuticle protein (100%D)	-8.0497
			Dapma7bEVm010198t1	conserved protein (100%D)	-4.96131				Dapma7bEVm003644t1	Melanization protease 1, (79%D)	-8.07685
			Dapma7bEVm000832t1	ABC transporter G family member (92%D)	-4.97209				Dapma7bEVm023207t1	Cuticular protein analogous to peritrophins 1-F (78%D)	-8.0993
			Dapma7bEVm027571t1	Alpha1,3fucosyltransferase (91%T)	-4.99153				Dapma7bEVm023432t1	Uncharacterized protein (100%D)	-8.10843
			Dapma7bEVm001344t1	DOMON domain-containing protein CG14681 (100%T)	-4.99736				Dapma7bEVm015132t1	Secreted protein (100%D)	-8.14098
			Dapma7bEVm015235t1	Uncharacterized protein (89%D)	-5.00797				Dapma7bEVm009776t1	Uncharacterized protein (73%D)	-8.19583
			Dapma7bEVm000611t1	Uncharacterized protein (69%D)	-5.00861				Dapma7bEVm010008t1	Uncharacterized protein (100%D)	-8.22319
			Dapma7bEVm023492t1	Uncharacterized protein (17%D)	-5.01114				Dapma7bEVm011489t1	Uncharacterized protein (99%D)	-8.23044
			Dapma7bEVm011283t1	Neurogenic locus protein delta (53%D)	-5.02443				Dapma7bEVm010088t1	conserved protein (61%D)	-8.24947
			Dapma7bEVm007670t1	conserved protein (66%D)	-5.03226				Dapma7bEVm028992t1	conserved protein (100%D)	-8.25956
			Dapma7bEVm001000t1	cuticle protein (68%D)	-5.07629				Dapma7bEVm001574t1	Uncharacterized protein (33%D)	-8.26852
			Dapma7bEVm004224t1	Uncharacterized protein (100%D)	-5.07886				Dapma7bEVm030354t1	TE: Retrovirus-related Pol polyprotein from transposon (50%R)	-8.28216
			Dapma7bEVm002509t1	Uncharacterized protein (100%D)	-5.08459				Dapma7bEVm022025t1	Uncharacterized protein	-8.29218
			Dapma7bEVm002328t1	Uncharacterized protein (86%D)	-5.09001				Dapma7bEVm003219t1	Uncharacterized protein (100%D)	-8.35264
			Dapma7bEVm028885t1	Uncharacterized protein (100%D)	-5.0907				Dapma7bEVm009924t1	Uncharacterized protein (91%C)	-8.47646
			Dapma7bEVm011163t1	Chymotrypsin elastase family member 2A (44%H)	-5.09704				Dapma7bEVm005049t1	Uncharacterized protein (82%D)	-8.49824
			Dapma7bEVm002439t1	Uncharacterized protein (49%C)	-5.09815				Dapma7bEVm014953t1	Uncharacterized protein (91%D)	-8.65381
			Dapma7bEVm015268t1	Uncharacterized protein (97%D)	-5.10525				Dapma7bEVm009591t1	Uncharacterized protein (78%D)	-8.69324
			Dapma7bEVm006093t1	Uncharacterized protein (44%C)	-5.12725				Dapma7bEVm000632t1	Uncharacterized protein (80%C)	-8.69831
			Dapma7bEVm006061t1	Elongation of very long chain fatty acids protein (92%D)	-5.13654				Dapma7bEVm001934t1	Uncharacterized protein (100%D)	-8.71006
			Dapma7bEVm012226t1	Uncharacterized protein (98%A)	-5.13869				Dapma7bEVm009997t1	expressed protein (100%D)	-8.74987
			Dapma7bEVm000966t1	Uncharacterized protein (72%D)	-5.14261				Dapma7bEVm002914t1	conserved protein (100%D)	-8.76176
			Dapma7bEVm006293t1	Uncharacterized protein (95%C)	-5.14876				Dapma7bEVm001276t1	cuticle protein (51%D)	-8.85521
			Dapma7bEVm002903t1	Uncharacterized protein (90%D)	-5.15184				Dapma7bEVm005583t1	Uncharacterized protein (100%D)	-8.85748
			Dapma7bEVm003486t1	Uncharacterized protein (38%D)	-5.15286				Dapma7bEVm001581t1	Cathepsin S (100%H)	-8.87733
			Dapma7bEVm005774t1	Uncharacterized protein (41%D)	-5.15333				Dapma7bEVm002020t1	Uncharacterized protein (100%D)	-8.93128
			Dapma7bEVm029432t1	Cytochrome p450 (100%D)	-5.17272				Dapma7bEVm018675t1	c-type lectin ctl - galactose binding. (71%D)	-8.93782
			Dapma7bEVm004624t1	Ecdysone-induced protein 78C (100%H)	-5.1777				Dapma7bEVm006118t1	Apolipoprotein d (100%D)	-8.93973
			Dapma7bEVm020162t1	conserved protein (99%D)	-5.18937				Dapma7bEVm009501t1	Uncharacterized protein (47%D)	-8.97561
			Dapma7bEVm015114t1	Uncharacterized protein (100%D)	-5.19893				Dapma7bEVm016910t1	conserved protein (85%A)	-9.01541
			Dapma7bEVm027949t1	Uncharacterized protein (100%D)	-5.21671				Dapma7bEVm010243t1	Zona pellucida domain-containing protein (100%D)	-9.02496
			Dapma7bEVm018403t1	Uncharacterized protein (75%D)	-5.21763				Dapma7bEVm003938t1	Uncharacterized protein (100%P)	-9.05977
			Dapma7bEVm014491t1	Uncharacterized protein	-5.22026				Dapma7bEVm009932t1	RT_LTR: Reverse transcriptases (RTs) from retrotransposons (45%C)	-9.07768
			Dapma7bEVm002420t1	Serine protease inhibitor (79%M)	-5.22316				Dapma7bEVm003901t1	Uncharacterized protein (95%D)	-9.07956
			Dapma7bEVm013984t1	Uncharacterized protein	-5.23431				Dapma7bEVm002908t1	Uncharacterized protein (93%D)	-9.11799
			Dapma7bEVm026691t1	Uncharacterized protein	-5.24639				Dapma7bEVm001608t1	conserved protein (100%D)	-9.12398
			Dapma7bEVm001084t1	Neurotrophin 1 long (69%L)	-5.25007				Dapma7bEVm027692t1	Uncharacterized protein (86%D)	-9.1558
			Dapma7bEVm028961t1	Transmembrane protein (38%A)	-5.27719				Dapma7bEVm001254t1	Uncharacterized protein (100%D)	-9.16765
			Dapma7bEVm005002t1	conserved protein (99%D)	-5.28082				Dapma7bEVm005367t1	Uncharacterized protein (100%D)	-9.23268
			Dapma7bEVm003967t1	Uncharacterized protein (94%D)	-5.28162				Dapma7bEVm001202t1	Clip-domain serine protease (85%N)	-9.24893
			Dapma7bEVm009694t1	gtp-binding nuclear protein ran1 (92%D)	-5.29668				Dapma7bEVm019575t1	conserved protein (100%C)	-9.269
			Dapma7bEVm028447t1	Cral/trio domain-containing protein (100%D)	-5.30771				Dapma7bEVm001857t1	Chitinase 5 precursor (86%D)	-9.38016
			Dapma7bEVm023870t1	Cadherin-89D (52%P)	-5.31514				Dapma7bEVm009537t1	Prostaglandin-H2 D-isomerase (72%N)	-9.55833
			Dapma7bEVm020708t1	Uncharacterized protein (61%D)	-5.32948				Dapma7bEVm005794t1	Uncharacterized protein (100%D)	-9.66388
			Dapma7bEVm000553t1	Uncharacterized protein (51%C)	-5.35021				Dapma7bEVm027570t1	Uncharacterized protein (96%H)	-9.66624
			Dapma7bEVm028129t1	Uncharacterized protein (100%D)	-5.35137				Dapma7bEVm021570t1	conserved protein (91%D)	-9.68604
			Dapma7bEVm023444t1	Cathepsin-l cysteine peptidase (78%T)	-5.35306				Dapma7bEVm004487t1	Uncharacterized protein (100%D)	-9.69314
			Dapma7bEVm013082t1	Uncharacterized protein	-5.3787				Dapma7bEVm003461t1	Uncharacterized protein (83%D)	-9.71274
			Dapma7bEVm010362t1	Uncharacterized protein CG11824 (90%D)	-5.38658				Dapma7bEVm011972t1	Uncharacterized protein (100%D)	-9.80246
			Dapma7bEVm005300t1	Clip-domain serine protease (69%D)	-5.39755				Dapma7bEVm028332t1	Prostaglandin-H2 D-isomerase (67%P)	-9.8753
			Dapma7bEVm008146t1	Uncharacterized protein	-5.40012				Dapma7bEVm000745t1	Uncharacterized protein (78%D)	-9.97433
			Dapma7bEVm011483t1	Apolipoprotein d (100%D)	-5.40183				Dapma7bEVm000563t1	conserved protein (100%D)	-10.1392
			Dapma7bEVm009881t1	Periaxin (69%A)	-5.4083				Dapma7bEVm009922t1	Carbonic anhydrase-related protein (100%D)	-10.224
			Dapma7bEVm009163t1	Uncharacterized protein	-5.42635				Dapma7bEVm002311t1	Cuticle protein (55%D)	-10.3242
			Dapma7bEVm007096t1	Tetraspanin-11 (92%H)	-5.42743				Dapma7bEVm018651t1	conserved protein (97%D)	-10.3881
			Dapma7bEVm003379t1	conserved protein (100%D)	-5.43335				Dapma7bEVm027991t1	Uncharacterized protein (92%D)	-10.5059
			Dapma7bEVm019225t1	2-hydroxyacylsphingosine 1-beta-galactosyltransferase (82%H)	-5.44392				Dapma7bEVm015710t1	conserved protein (99%D)	-10.5105
			Dapma7bEVm004490t1	Uncharacterized protein	-5.44555				Dapma7bEVm003434t1	Uncharacterized protein (98%D)	-10.6432
			Dapma7bEVm015131t1	Cral/trio domain-containing protein (100%D)	-5.47089				Dapma7bEVm011166t1	conserved protein (100%D)	-10.7584
			Dapma7bEVm005900t1	Uncharacterized protein (100%D)	-5.48878				Dapma7bEVm023224t1	Prostaglandin-H2 D-isomerase (87%P)	-10.9971
			Dapma7bEVm015621t1	Uncharacterized protein (86%D)	-5.49105				Dapma7bEVm015333t1	Uncharacterized protein (100%D)	-11.035
			Dapma7bEVm023355t1	Uncharacterized protein (100%D)	-5.49821				Dapma7bEVm001220t1	Uncharacterized protein (100%C)	-11.0353
			Dapma7bEVm010923t1	Collagen alpha-6(VI) chain/sw (87%D)	-5.49841				Dapma7bEVm003426t1	Brain chitinase and chia (90%D)	-11.2742
			Dapma7bEVm011546t1	Uncharacterized protein (100%D)	-5.50528				Dapma7bEVm006467t1	Uncharacterized protein (73%D)	-11.574
			Dapma7bEVm008067t1	Uncharacterized protein (100%C)	-5.51747				Dapma7bEVm003799t1	Fibrinogen and fibronectin (66%H)	-11.8278
			Dapma7bEVm002299t1	Uncharacterized protein (86%D)	-5.5195				Dapma7bEVm015395t1	Uncharacterized protein (100%D)	-11.8431
			Dapma7bEVm001223t1	Cuticle protein (100%D)	-5.53536				Dapma7bEVm010524t1	conserved protein (100%D)	-11.8956
			Dapma7bEVm002675t1	Uncharacterized protein (36%D)	-5.53883				Dapma7bEVm007403t1	NADH-ubiquinone oxidoreductase chain (72%D)	-25.3164
			Dapma7bEVm018477t1	Uncharacterized protein (99%A)	-5.54188
			Dapma7bEVm010304t1	Sterol desaturase (97%D)	-5.54325
			Dapma7bEVm013897t1	Uncharacterized protein	-5.5448
			Dapma7bEVm000335t1	DUF745, Uncharacterized protein function (55%C)	-5.56526
			Dapma7bEVm010698t1	Flocculation protein FLO11 (59%D)	-5.57265
			Dapma7bEVm012804t1	Mitochondrial import inner membrane translocase subunit Tim10 (95%D)	-5.57637
			Dapma7bEVm000741t1	Uncharacterized protein (100%D)	-5.57844
			Dapma7bEVm000762t1	Uncharacterized protein (100%D)	-5.59584
			Dapma7bEVm003459t1	Uncharacterized protein (90%D)	-5.60312
			Dapma7bEVm028325t1	Uncharacterized protein (99%D)	-5.60377
			Dapma7bEVm027433t1	Ankyrin repeat and BTB/POZ domain-containing protein BTBD11-A (88%D)	-5.61639
			Dapma7bEVm003904t1	Uncharacterized protein (93%D)	-5.61695
			Dapma7bEVm004301t1	Uncharacterized protein (41%D)	-5.62054
			Dapma7bEVm001527t1	Uncharacterized protein (91%D)	-5.63855
			Dapma7bEVm001592t1	conserved protein (65%N)	-5.6453
			Dapma7bEVm000894t1	Uncharacterized protein (50%D)	-5.64617
			Dapma7bEVm012242t1	Membrane-spanning 4-domains subfamily A member (100%D)	-5.64643
			Dapma7bEVm006066t1	Uncharacterized protein (65%N)	-5.64928
			Dapma7bEVm009968t1	Uncharacterized protein (100%D)	-5.67406
			Dapma7bEVm000581t1	Cathepsin-l cysteine peptidase (100%D)	-5.67779
			Dapma7bEVm012437t1	conserved protein (100%D)	-5.68049
			Dapma7bEVm007900t1	Uncharacterized protein (95%D)	-5.6944
			Dapma7bEVm027945t1	Elongation of very long chain fatty acids protein (100%P)	-5.69679
			Dapma7bEVm009418t1	Uncharacterized protein	-5.69759
			Dapma7bEVm004472t1	conserved protein (100%D)	-5.73547
			Dapma7bEVm024805t1	Uncharacterized protein	-5.73771
			Dapma7bEVm019656t1	conserved protein (100%C)	-5.73958
			Dapma7bEVm026029t1	Uncharacterized protein	-5.76385
			Dapma7bEVm009495t1	conserved protein (73%C)	-5.77295
			Dapma7bEVm029345t1	Uncharacterized protein LOC103314087 (100%D)	-5.77478
			Dapma7bEVm027482t1	conserved protein (100%D)	-5.77538
			Dapma7bEVm003368t1	Uncharacterized protein (100%D)	-5.78212
			Dapma7bEVm028565t1	Uncharacterized protein (92%H)	-5.78487
			Dapma7bEVm012605t1	Uncharacterized protein	-5.82369
			Dapma7bEVm026267t1	Uncharacterized protein	-5.83721
			Dapma7bEVm014844t1	Uncharacterized protein (100%D)	-5.83807
			Dapma7bEVm006855t1	Uncharacterized protein (91%D)	-5.83973
			Dapma7bEVm027728t1	Chorion peroxidase precursor (100%D)	-5.84998
			Dapma7bEVm002073t1	secG, Translocase, SecG subunit (57%C)	-5.85556
			Dapma7bEVm018689t1	conserved protein (100%C)	-5.86021
			Dapma7bEVm027620t1	Elongation of very long chain fatty acids protein (93%D)	-5.86613
			Dapma7bEVm018436t1	Uncharacterized protein (67%C)	-5.88054
			Dapma7bEVm009557t1	Cytochrome p450 (99%D)	-5.88127
			Dapma7bEVm011467t1	conserved protein (99%D)	-5.90169
			Dapma7bEVm006159t1	Pheromone and odorant receptor (100%D)	-5.91713
			Dapma7bEVm007904t1	Uncharacterized protein (16%R)	-5.92012
			Dapma7bEVm004932t1	Uncharacterized protein (81%C)	-5.94002
			Dapma7bEVm008335t1	Uncharacterized protein (100%D)	-5.94958
			Dapma7bEVm004897t1	Elongation of very long chain fatty acids protein (100%P)	-5.96339
			Dapma7bEVm011867t1	Uncharacterized protein (53%D)	-5.97497
			Dapma7bEVm002593t1	Chorion peroxidase precursor (100%D)	-5.98711
			Dapma7bEVm006128t1	conserved protein (93%D)	-5.98838
			Dapma7bEVm009896t1	Sugar transporter (88%P)	-5.99554
			Dapma7bEVm010790t1	Uncharacterized protein (61%C)	-5.9999
			Dapma7bEVm002059t1	Uncharacterized protein (100%D)	-6.00772
			Dapma7bEVm029494t1	Uncharacterized protein (85%A)	-6.01114
			Dapma7bEVm007317t1	Prostaglandin-H2 D-isomerase (66%P)	-6.01547
			Dapma7bEVm010337t1	Uncharacterized protein (60%C)	-6.03205
			Dapma7bEVm029162t1	Uncharacterized protein (70%M)	-6.03405
			Dapma7bEVm023127t1	Complement C1q tumor necrosis factor-related protein 3/sw (44%H)	-6.05291
			Dapma7bEVm022909t1	conserved protein (61%D)	-6.06467
			Dapma7bEVm023208t1	Cuticular protein analogous to peritrophins 1-F (100%D)	-6.08552
			Dapma7bEVm001639t1	Elongation of very long chain fatty acids protein (100%P)	-6.08617
			Dapma7bEVm000937t1	Uncharacterized protein (79%D)	-6.09148
			Dapma7bEVm014438t1	Uncharacterized protein (61%D)	-6.10115
			Dapma7bEVm009733t1	Uncharacterized protein (52%D)	-6.10306
			Dapma7bEVm012033t1	Uncharacterized protein (88%D)	-6.11229
			Dapma7bEVm019346t1	conserved protein (81%D)	-6.12348
			Dapma7bEVm007849t1	Phosphatidylethanolamine-binding protein (83%D)	-6.1244
			Dapma7bEVm017130t1	Uncharacterized protein	-6.13667
			Dapma7bEVm023203t1	All-trans-retinol 13,14-reductase (84%D)	-6.14388
			Dapma7bEVm001240t1	Uncharacterized protein (100%D)	-6.1494
			Dapma7bEVm027613t1	conserved protein (71%H)	-6.14957
			Dapma7bEVm003839t1	Uncharacterized protein (91%D)	-6.15257
			Dapma7bEVm000361t1	CDD: DNA polymerase III subunits gamma and tau (57%D)	-6.15532
			Dapma7bEVm022975t1	Collagen alpha-6(VI) chain/sw (74%D)	-6.17127
			Dapma7bEVm008766t1	Serine protease inhibitor (70%D)	-6.17423
			Dapma7bEVm003960t1	conserved protein (90%D)	-6.17461
			Dapma7bEVm000362t1	CDD: DNA polymerase III subunits gamma and tau (53%D)	-6.19295
			Dapma7bEVm021855t1	Uncharacterized protein	-6.20486
			Dapma7bEVm028329t1	Uncharacterized protein (100%D)	-6.20571
			Dapma7bEVm009992t1	Elongation of very long chain fatty acids protein (88%P)	-6.20649
			Dapma7bEVm011627t1	Cuticular protein analogous to peritrophins 1-G (91%D)	-6.22759
			Dapma7bEVm011651t1	Geranylgeranyl pyrophosphate synthase/polyprenyl synthetase (100%D)	-6.23417
			Dapma7bEVm002284t1	Uncharacterized protein (86%D)	-6.27048
			Dapma7bEVm006104t1	Uncharacterized protein (100%D)	-6.27435
			Dapma7bEVm011356t1	Uncharacterized protein (56%D)	-6.29585
			Dapma7bEVm008679t1	Uncharacterized protein	-6.30469
			Dapma7bEVm010303t1	Variable charge X-linked protein 3B (85%L)	-6.30606
			Dapma7bEVm005548t1	2-hydroxyacylsphingosine 1-beta-galactosyltransferase (94%H)	-6.31664
			Dapma7bEVm010897t1	Uncharacterized protein (97%D)	-6.32152
			Dapma7bEVm005380t1	Uncharacterized protein (55%D)	-6.33196
			Dapma7bEVm002954t1	Uncharacterized protein (100%D)	-6.33354
			Dapma7bEVm002944t1	Uncharacterized protein (100%D)	-6.3372
			Dapma7bEVm008245t1	Histone H3.2/sw (100%D)	-6.36369
			Dapma7bEVm011686t1	Uncharacterized protein (61%D)	-6.37007
			Dapma7bEVm028380t1	Pupal cuticle protein (100%D)	-6.3777
			Dapma7bEVm009649t1	Glucose dehydrogenase (FAD, quinone) (88%A)	-6.38321
			Dapma7bEVm018603t1	Uncharacterized protein (26%D)	-6.38834
			Dapma7bEVm003169t1	Uncharacterized protein (63%C)	-6.4084
			Dapma7bEVm015113t1	Uncharacterized protein (24%D)	-6.40983
			Dapma7bEVm006273t1	Uncharacterized protein (100%D)	-6.43435
			Dapma7bEVm002498t1	Cuticular protein analogous to peritrophins 1-E (85%D)	-6.44014
			Dapma7bEVm000215t1	Clip-domain serine protease (75%D)	-6.45029
			Dapma7bEVm005295t1	conserved protein (100%D)	-6.45182
			Dapma7bEVm001286t1	Uncharacterized protein (71%D)	-6.45729
			Dapma7bEVm025210t1	Uncharacterized protein	-6.46107
			Dapma7bEVm005616t1	Uncharacterized protein (89%D)	-6.47406
			Dapma7bEVm007584t1	Uncharacterized protein	-6.50853
			Dapma7bEVm004442t1	Uncharacterized protein (94%D)	-6.52824
			Dapma7bEVm005890t1	Chitin deacetylase 3 precursor (94%D)	-6.54337
			Dapma7bEVm015331t1	Uncharacterized protein (69%D)	-6.54364
			Dapma7bEVm000588t1	Uncharacterized protein	-6.55714
			Dapma7bEVm019595t1	Uncharacterized protein (98%D)	-6.56195
			Dapma7bEVm015181t1	Uncharacterized protein (97%D)	-6.58817
			Dapma7bEVm006599t1	Uncharacterized protein (100%D)	-6.59801
			Dapma7bEVm010293t1	Uncharacterized protein (100%D)	-6.60609
			Dapma7bEVm011162t1	Methyltransf_12, Methyltransferase domain (100%C)	-6.61065
			Dapma7bEVm010541t1	Uncharacterized protein (84%D)	-6.61292
			Dapma7bEVm030750t1	Uncharacterized protein	-6.61707
			Dapma7bEVm000230t1	Uncharacterized protein (84%D)	-6.61829
			Dapma7bEVm003421t1	conserved protein (98%D)	-6.62556
			Dapma7bEVm004933t1	Uncharacterized protein (53%D)	-6.62577
			Dapma7bEVm003996t1	ATP-binding cassette sub-family F member (100%D)	-6.65056
			Dapma7bEVm015130t1	High affinity gaba transporter (82%D)	-6.65402
			Dapma7bEVm003373t1	Uncharacterized protein (100%C)	-6.66825
			Dapma7bEVm005544t1	Cytochrome p450 (100%D)	-6.6772
			Dapma7bEVm011333t1	Angiotensin-converting enzyme 3 precursor (47%H)	-6.67861
			Dapma7bEVm011035t1	Sodium channel protein Nach (100%A)	-6.68738
			Dapma7bEVm015500t1	Uncharacterized protein	-6.69262
			Dapma7bEVm005479t1	Nose resistant to fluoxetine protein (52%D)	-6.71354
			Dapma7bEVm009646t1	Glucose dehydrogenase (FAD, quinone) (97%D)	-6.75461
			Dapma7bEVm019715t1	Uncharacterized protein (85%A)	-6.7856
			Dapma7bEVm006268t1	candidate tumor suppressor protein (100%D)	-6.78897
			Dapma7bEVm018686t1	Uncharacterized protein LOC103314087 (100%D)	-6.79765
			Dapma7bEVm009368t1	Uncharacterized protein	-6.80009
			Dapma7bEVm019679t1	Uncharacterized protein (86%D)	-6.80279
			Dapma7bEVm001221t1	Heme-binding protein 2/sw (90%D)	-6.80363
			Dapma7bEVm019601t1	conserved protein (94%C)	-6.82774
			Dapma7bEVm004379t1	Uncharacterized protein (67%D)	-6.84722
			Dapma7bEVm023900t1	Uncharacterized protein (19%D)	-6.90108
			Dapma7bEVm018937t1	Uncharacterized protein (71%D)	-6.90405
			Dapma7bEVm015249t1	expressed protein (99%D)	-6.91823
			Dapma7bEVm003949t1	Cuticular protein analogous to peritrophins 1-F (100%D)	-6.9184
			Dapma7bEVm015434t1	conserved protein (100%D)	-6.92907
			Dapma7bEVm004975t1	Uncharacterized protein (35%R)	-6.94198
			Dapma7bEVm002563t1	Uncharacterized protein (100%D)	-6.95218
			Dapma7bEVm003947t1	Uncharacterized protein (98%D)	-6.95529
			Dapma7bEVm028349t1	Uncharacterized protein (82%D)	-6.95983
			Dapma7bEVm004222t1	conserved protein (100%D)	-6.99647
			Dapma7bEVm006425t1	Ferric-chelate reductase (74%D)	-7.02457
			Dapma7bEVm009314t1	Uncharacterized protein	-7.04357
			Dapma7bEVm009400t1	Uncharacterized protein	-7.04623
			Dapma7bEVm018762t1	Cuticular protein analogous to peritrophins 1-F (74%D)	-7.05633
			Dapma7bEVm006597t1	Uncharacterized protein (100%D)	-7.059
			Dapma7bEVm010021t1	Uncharacterized protein (100%D)	-7.06265
			Dapma7bEVm003455t1	Serine protease inhibitor (87%D)	-7.11675
			Dapma7bEVm010997t1	Uncharacterized protein (58%D)	-7.12535
			Dapma7bEVm023415t1	Cuticle protein (81%D)	-7.15432
			Dapma7bEVm011007t1	Uncharacterized protein (40%D)	-7.16956
			Dapma7bEVm014890t1	Uncharacterized protein (99%D)	-7.17981
			Dapma7bEVm015330t1	Uncharacterized protein (92%C)	-7.18391
			Dapma7bEVm010386t1	Beta-1,3-galactosyltransferase (99%D)	-7.18597
			Dapma7bEVm027506t1	Uncharacterized protein (65%D)	-7.18754
			Dapma7bEVm012517t1	Uncharacterized protein	-7.18786
			Dapma7bEVm028411t1	Uncharacterized protein (100%D)	-7.19082
			Dapma7bEVm018552t1	Cuticle protein (67%D)	-7.19995
			Dapma7bEVm010969t1	Elongation of very long chain fatty acids protein (100%D)	-7.20621
			Dapma7bEVm027985t1	Clip-domain serine protease (100%D)	-7.24239
			Dapma7bEVm006662t1	Secreted protein (98%P)	-7.24276
			Dapma7bEVm028341t1	Uncharacterized protein (100%D)	-7.25652
			Dapma7bEVm003518t1	Uncharacterized protein (97%C)	-7.25733
			Dapma7bEVm013234t1	Uncharacterized protein	-7.27204
			Dapma7bEVm004857t1	Zona_pellucida, Zona pellucida-like domain protein (80%C)	-7.28271
			Dapma7bEVm015204t1	conserved protein (72%D)	-7.2848
			Dapma7bEVm011848t1	Uncharacterized protein CG11824 (100%D)	-7.30013
			Dapma7bEVm022713t1	Cuticular protein analogous to peritrophins 1-E (97%D)	-7.31216
			Dapma7bEVm019787t1	conserved protein (94%C)	-7.34115
			Dapma7bEVm020161t1	conserved protein (99%D)	-7.35983
			Dapma7bEVm000310t1	Transforming growth factor-beta-induced protein Ig-H3 (97%D)	-7.37057
			Dapma7bEVm015090t1	All-trans-retinol 13,14-reductase (99%D)	-7.37096
			Dapma7bEVm003783t1	Uncharacterized protein (90%D)	-7.37827
			Dapma7bEVm009925t1	conserved protein (88%D)	-7.38111
			Dapma7bEVm018467t1	Clip-domain serine protease subfamily d (69%D)	-7.44081
			Dapma7bEVm002510t1	Cuticle protein (100%D)	-7.45109
			Dapma7bEVm028940t1	conserved protein (86%D)	-7.4577
			Dapma7bEVm000456t1	Uncharacterized protein (100%D)	-7.46606
			Dapma7bEVm003441t1	Uncharacterized protein (81%D)	-7.47014
			Dapma7bEVm003924t1	Uncharacterized protein (98%D)	-7.49793
			Dapma7bEVm016124t1	Uncharacterized protein (100%L)	-7.5058
			Dapma7bEVm007894t1	Apolipoprotein d (100%D)	-7.51646
			Dapma7bEVm001013t1	Uncharacterized protein	-7.53167
			Dapma7bEVm003377t1	Uncharacterized protein (78%D)	-7.54622
			Dapma7bEVm003476t1	ATP-binding cassette sub-family A member (98%D)	-7.55348
			Dapma7bEVm019654t1	conserved protein (76%C)	-7.5561
			Dapma7bEVm004284t1	Elongation of very long chain fatty acids protein (99%P)	-7.56113
			Dapma7bEVm010073t1	Cathepsin-l cysteine peptidase (100%T)	-7.60812
			Dapma7bEVm011484t1	Tudor and KH domain-containing protein (95%D)	-7.6136
			Dapma7bEVm014990t1	All-trans-retinol 13,14-reductase (100%D)	-7.62365
			Dapma7bEVm003587t1	CDD: DNA polymerase III subunits gamma and tau (48%D)	-7.67988
			Dapma7bEVm025466t1	Uncharacterized protein	-7.68603
			Dapma7bEVm006468t1	Uncharacterized protein (82%L)	-7.69227
			Dapma7bEVm001581t1	Cathepsin S (100%H)	-7.72401
			Dapma7bEVm001169t1	conserved protein (100%D)	-7.72915
			Dapma7bEVm007125t1	Uncharacterized protein (99%D)	-7.74669
			Dapma7bEVm011539t1	conserved protein (100%D)	-7.77453
			Dapma7bEVm008058t1	Uncharacterized protein (100%D)	-7.82941
			Dapma7bEVm009931t1	Uncharacterized protein (100%C)	-7.84035
			Dapma7bEVm018405t1	Uncharacterized protein (100%D)	-7.84837
			Dapma7bEVm029396t1	Uncharacterized protein (100%D)	-7.864
			Dapma7bEVm028333t1	Prostaglandin-H2 D-isomerase (79%P)	-7.86943
			Dapma7bEVm000421t1	Uncharacterized protein (100%D)	-7.8708
			Dapma7bEVm008546t1	Cuticle protein (61%N)	-7.87216
			Dapma7bEVm015150t1	conserved protein (100%D)	-7.91254
			Dapma7bEVm015132t1	Secreted protein (100%D)	-7.91521
			Dapma7bEVm023299t1	Cuticle protein (76%P)	-7.91887
			Dapma7bEVm022025t1	Uncharacterized protein	-7.95907
			Dapma7bEVm010008t1	Uncharacterized protein (100%D)	-7.96392
			Dapma7bEVm002499t1	Uncharacterized protein	-7.97885
			Dapma7bEVm002936t1	Uncharacterized protein (100%D)	-7.99682
			Dapma7bEVm001260t1	Dual oxidase (100%D)	-8.00394
			Dapma7bEVm002405t1	conserved protein (100%D)	-8.01022
			Dapma7bEVm014248t1	Uncharacterized protein	-8.02003
			Dapma7bEVm007579t1	Cuticular protein (63%N)	-8.03047
			Dapma7bEVm005583t1	Uncharacterized protein (100%D)	-8.03273
			Dapma7bEVm028574t1	Elongation of very long chain fatty acids protein (100%D)	-8.03294
			Dapma7bEVm027096t1	Uncharacterized protein (100%D)	-8.03497
			Dapma7bEVm006674t1	conserved protein (100%D)	-8.08054
			Dapma7bEVm009742t1	conserved protein (82%D)	-8.09403
			Dapma7bEVm015002t1	Cuticular protein analogous to peritrophins 1-F (78%D)	-8.11939
			Dapma7bEVm009626t1	Uncharacterized protein (98%D)	-8.13681
			Dapma7bEVm014995t1	Uncharacterized protein (73%C)	-8.13872
			Dapma7bEVm028992t1	conserved protein (100%D)	-8.14091
			Dapma7bEVm007126t1	Uncharacterized protein (100%D)	-8.14597
			Dapma7bEVm001647t1	Endocuticle structural glycoprotein SgAbd-5 (94%D)	-8.15443
			Dapma7bEVm005049t1	Uncharacterized protein (82%D)	-8.20267
			Dapma7bEVm011571t1	Uncharacterized protein	-8.30994
			Dapma7bEVm009741t1	Pupal cuticle protein (100%D)	-8.33038
			Dapma7bEVm003930t1	Uncharacterized protein (66%D)	-8.33314
			Dapma7bEVm009956t1	RE60714p (100%D)	-8.42195
			Dapma7bEVm023207t1	Cuticular protein analogous to peritrophins 1-F (78%D)	-8.46511
			Dapma7bEVm023432t1	Uncharacterized protein (100%D)	-8.46573
			Dapma7bEVm011489t1	Uncharacterized protein (99%D)	-8.47377
			Dapma7bEVm015444t1	Sugar transporter (93%P)	-8.56306
			Dapma7bEVm009591t1	Uncharacterized protein (78%D)	-8.61296
			Dapma7bEVm001608t1	conserved protein (100%D)	-8.63202
			Dapma7bEVm002914t1	conserved protein (100%D)	-8.64366
			Dapma7bEVm010088t1	conserved protein (61%D)	-8.6439
			Dapma7bEVm006118t1	Apolipoprotein d (100%D)	-8.64803
			Dapma7bEVm003644t1	Melanization protease 1, (79%D)	-8.66078
			Dapma7bEVm000632t1	Uncharacterized protein (80%C)	-8.67836
			Dapma7bEVm014953t1	Uncharacterized protein (91%D)	-8.68502
			Dapma7bEVm010624t1	Uncharacterized protein (60%D)	-8.73088
			Dapma7bEVm000126t1	Clip-domain serine protease (98%D)	-8.73974
			Dapma7bEVm015376t1	Uncharacterized protein (99%D)	-8.76954
			Dapma7bEVm009776t1	Uncharacterized protein (73%D)	-8.77679
			Dapma7bEVm005177t1	Uncharacterized protein (100%D)	-8.77793
			Dapma7bEVm009997t1	expressed protein (100%D)	-8.80825
			Dapma7bEVm023902t1	Uncharacterized protein (99%D)	-8.87842
			Dapma7bEVm009924t1	Uncharacterized protein (91%C)	-8.89392
			Dapma7bEVm009501t1	Uncharacterized protein (47%D)	-8.93954
			Dapma7bEVm002020t1	Uncharacterized protein (100%D)	-8.96477
			Dapma7bEVm003901t1	Uncharacterized protein (95%D)	-8.97487
			Dapma7bEVm001202t1	Clip-domain serine protease (85%N)	-8.98812
			Dapma7bEVm003938t1	Uncharacterized protein (100%P)	-9.01832
			Dapma7bEVm018675t1	c-type lectin ctl - galactose binding. (71%D)	-9.03795
			Dapma7bEVm001864t1	conserved protein (99%C)	-9.05011
			Dapma7bEVm016910t1	conserved protein (85%A)	-9.05259
			Dapma7bEVm001254t1	Uncharacterized protein (100%D)	-9.06458
			Dapma7bEVm027692t1	Uncharacterized protein (86%D)	-9.10582
			Dapma7bEVm003219t1	Uncharacterized protein (100%D)	-9.16019
			Dapma7bEVm004830t1	conserved protein (100%D)	-9.17708
			Dapma7bEVm010243t1	Zona pellucida domain-containing protein (100%D)	-9.20648
			Dapma7bEVm003984t1	Cuticle protein (100%D)	-9.24367
			Dapma7bEVm009537t1	Prostaglandin-H2 D-isomerase (72%N)	-9.27474
			Dapma7bEVm001574t1	Uncharacterized protein (33%D)	-9.29969
			Dapma7bEVm001857t1	Chitinase 5 precursor (86%D)	-9.45468
			Dapma7bEVm001934t1	Uncharacterized protein (100%D)	-9.46716
			Dapma7bEVm019575t1	conserved protein (100%C)	-9.48958
			Dapma7bEVm002908t1	Uncharacterized protein (93%D)	-9.53077
			Dapma7bEVm004487t1	Uncharacterized protein (100%D)	-9.56562
			Dapma7bEVm005367t1	Uncharacterized protein (100%D)	-9.58735
			Dapma7bEVm009932t1	RT_LTR: Reverse transcriptases (RTs) from retrotransposons (45%C)	-9.63864
			Dapma7bEVm001276t1	cuticle protein (51%D)	-9.73318
			Dapma7bEVm011972t1	Uncharacterized protein (100%D)	-9.87899
			Dapma7bEVm005794t1	Uncharacterized protein (100%D)	-9.90185
			Dapma7bEVm028332t1	Prostaglandin-H2 D-isomerase (67%P)	-9.90659
			Dapma7bEVm015710t1	conserved protein (99%D)	-10.0956
			Dapma7bEVm027570t1	Uncharacterized protein (96%H)	-10.146
			Dapma7bEVm009922t1	Carbonic anhydrase-related protein (100%D)	-10.225
			Dapma7bEVm003434t1	Uncharacterized protein (98%D)	-10.3294
			Dapma7bEVm003461t1	Uncharacterized protein (83%D)	-10.4358
			Dapma7bEVm018651t1	conserved protein (97%D)	-10.5158
			Dapma7bEVm002311t1	Cuticle protein (55%D)	-10.6122
			Dapma7bEVm000745t1	Uncharacterized protein (78%D)	-10.6422
			Dapma7bEVm000563t1	conserved protein (100%D)	-10.7008
			Dapma7bEVm011166t1	conserved protein (100%D)	-10.867
			Dapma7bEVm027991t1	Uncharacterized protein (92%D)	-10.9231
			Dapma7bEVm023224t1	Prostaglandin-H2 D-isomerase (87%P)	-11.0104
			Dapma7bEVm003426t1	Brain chitinase and chia (90%D)	-11.1373
			Dapma7bEVm015333t1	Uncharacterized protein (100%D)	-11.2893
			Dapma7bEVm003799t1	Fibrinogen and fibronectin (66%H)	-11.5778
			Dapma7bEVm001220t1	Uncharacterized protein (100%C)	-11.6139
			Dapma7bEVm006467t1	Uncharacterized protein (73%D)	-11.6545
			Dapma7bEVm010524t1	conserved protein (100%D)	-11.92
			Dapma7bEVm015395t1	Uncharacterized protein (100%D)	-12.4146
			Dapma7bEVm012315t1	conserved protein (88%D)	-22.9354

## Sheet: S5
Table S5. Genes common to both DEG sets from daphnids treated with PPF in laboratory waters and those treated with PPF in wetland waters. Referred to in the manuscript text as the "intersection gene set".
Gene ID	Name
Dapma7bEVm006519	conserved protein (97%C)
Dapma7bEVm006925	Uncharacterized protein (100%C)
Dapma7bEVm007408	Uncharacterized protein
Dapma7bEVm018126	Uncharacterized protein
Dapma7bEVm010356	Solute carrier family 22 member (100%H)
Dapma7bEVm023911	Uncharacterized protein (63%D)
Dapma7bEVm006023	BTB/POZ domain (100%C)
Dapma7bEVm011012	conserved protein (100%D)
Dapma7bEVm000939	Uncharacterized protein (34%D)
Dapma7bEVm001757	Chorion peroxidase precursor (94%D)
Dapma7bEVm025461	Uncharacterized protein
Dapma7bEVm001581	Cathepsin S (100%H)
Dapma7bEVm017467	jmjc domain-containing histone demethylation protein (56%D)
Dapma7bEVm003290	Galactosylceramide sulfotransferase (70%H)
Dapma7bEVm011589	Uncharacterized protein (71%A)
Dapma7bEVm028728	Uncharacterized protein (77%D)
Dapma7bEVm024600	Uncharacterized protein (95%D)
Dapma7bEVm021184	Uncharacterized protein
Dapma7bEVm005958	Uncharacterized protein (100%D)
Dapma7bEVm022165	Uncharacterized protein
Dapma7bEVm004796	Cyclin-O (67%H)
Dapma7bEVm022256	Uncharacterized protein (100%D)
Dapma7bEVm026132	Uncharacterized protein
Dapma7bEVm020950	Uncharacterized protein (77%P)
Dapma7bEVm005583	Uncharacterized protein (100%D)
Dapma7bEVm010862	Bestrophin (80%D)
Dapma7bEVm002065	conserved protein (100%C)
Dapma7bEVm002328	Uncharacterized protein (86%D)
Dapma7bEVm021584	Uncharacterized protein
Dapma7bEVm008245	Histone H3.2/sw (100%D)
Dapma7bEVm004931	Uncharacterized protein (56%D)
Dapma7bEVm020442	Uncharacterized protein
Dapma7bEVm027674	Jmjc domain-containing histone demethylation protein (69%D)
Dapma7bEVm011534	Para-nitrobenzyl esterase (74%T)
Dapma7bEVm010066	Cathepsin-l cysteine peptidase (73%T)
Dapma7bEVm007556	Uncharacterized protein (100%D)
Dapma7bEVm019956	Elongation factor 1-alpha (72%M)
Dapma7bEVm003885	conserved protein (100%C)
Dapma7bEVm006581	Uncharacterized protein (73%D)
Dapma7bEVm028208	Uncharacterized protein (75%D)
Dapma7bEVm000581	Cathepsin-l cysteine peptidase (100%D)
Dapma7bEVm020770	Uncharacterized protein
Dapma7bEVm006339	Quinone oxidoreductase PIG3 (99%H)

## Sheet: S6
Table S6. Gene ontology (GO) terms statistically significantly (hypergeometric test with Bonferroni multiple-hypothesis correction) enriched among differentially expressed genes for the presence of pyriproxyfen (PPF)
GO	members	population	percTotal	membersAll	populationAll	percAll	Expected	Hypergeometric p-value	Direction	Fold Change	Bonferroni P
GO:0005319/GO:lipid transporter activity ; GO:0006869/GO:lipid transport ;	48	6066	0.00791296	78	36992	0.00210856	12.7905	0	overenriched	3.75277	0
GO:0005524/GO:ATP binding ; GO:0030983/GO:mismatched DNA binding ; GO:0006298/GO:mismatch repair ;	23	6066	0.00379163	35	36992	0.000946151	5.73935	7.46119e-10	overenriched	4.00742	3.57391e-07
GO:0003777/GO:microtubule motor activity ; GO:0005524/GO:ATP binding ; GO:0008017/GO:microtubule binding ; GO:0007018/GO:microtubule-based movement ;	26	6066	0.00428619	66	36992	0.00178417	10.8228	1.56202e-05	overenriched	2.40234	0.0074821
GO:0055085/GO:transmembrane transport ; GO:0016021/GO:integral component of membrane ;	46	6066	0.00758325	151	36992	0.00408196	24.7612	1.59684e-05	overenriched	1.85775	0.00764886
GO:0005506/GO:iron ion binding ; GO:0020037/GO:heme binding ;	10	6066	0.00164853	14	36992	0.00037846	2.29574	6.98304e-05	overenriched	4.35589	0.0334488
GO:0008234/GO:cysteine-type peptidase activity ; GO:0006508/GO:proteolysis ;	33	6066	0.00544016	102	36992	0.00275735	16.7261	8.01509e-05	overenriched	1.97296	0.0383923
GO:0016746/GO:transferase activity, transferring acyl groups ; GO:0008152/GO:metabolic process ;	15	6066	0.0024728	30	36992	0.000810986	4.91944	8.35823e-05	overenriched	3.04913	0.0400359

## Sheet: S7
Table S7. List of genes from wetland quality modeling
Gene ID	Name	GO Terms
Dapma7bEVm010095t1	Uncharacterized protein
Dapma7bEVm004027t1	Pre-mRNA-processing factor (99%P)	GO:0000398/GO:mRNA splicing, via spliceosome ; GO:0005634/GO:nucleus
Dapma7bEVm030183t1	Uncharacterized protein (70%R)
Dapma7bEVm002421t1	Gram-negative binding protein gnbp (100%D)
Dapma7bEVm019907t1	Cytidine deaminase (78%D)	GO:0008270/GO:zinc ion binding ; GO:0016787/GO:hydrolase activity
Dapma7bEVm024188t1	Uncharacterized protein (100%M)	GO:0046983/GO:protein dimerization activity
Dapma7bEVm016759t1	Uncharacterized protein
Dapma7bEVm028371t1
Dapma7bEVm028147t1
Dapma7bEVm024418t1
Dapma7bEVm013494t1
Dapma7bEVm000427t1
Dapma7bEVm010269t1
Dapma7bEVm030146t1
Dapma7bEVm007072t1
Dapma7bEVm006872t1
Dapma7bEVm009386t1
Dapma7bEVm010199t1
Dapma7bEVm005619t1

## Sheet: S8
Table S8. Gene ontology (GO) terms statistifically significantly (hypergeometric test with Bonferroni multiple-hypothesis correction) enriched among differentially expressed genes for the effect of stormwater sample collection season.
Comparison	GO Term	members	population	percTotal	membersAll	populationAll	percAll	Expected	Hypergeometric p-value	Direction	Fold Change	Bonferroni P
Spring versus Early Summer	GO:0005515/GO:protein binding ;	879	10788	0.0814794	2319	36992	0.0626892	676.291	0	overenriched	1.29974	0
	GO:0000166/GO:nucleotide binding ; GO:0004812/GO:aminoacyl-tRNA ligase activity ; GO:0005524/GO:ATP binding ; GO:0006418/GO:tRNA aminoacylation for protein translation ;	26	10788	0.00241009	36	36992	0.000973183	10.4987	5.58239e-07	overenriched	2.4765	0.0004438
	GO:0008168/GO:methyltransferase activity ; GO:0008152/GO:metabolic process ;	25	10788	0.00231739	34	36992	0.000919118	9.91544	5.90217e-07	overenriched	2.52132	0.000469223
	GO:0005515/GO:protein binding ; GO:0008270/GO:zinc ion binding ;	72	10788	0.00667408	151	36992	0.00408196	44.0362	1.43176e-06	overenriched	1.63502	0.00113825
	GO:0004867/GO:serine-type endopeptidase inhibitor activity ;	31	10788	0.00287356	53	36992	0.00143274	15.4564	1.95075e-05	overenriched	2.00564	0.0155085
	GO:0008270/GO:zinc ion binding ;	83	10788	0.00769373	194	36992	0.00524438	56.5763	3.01636e-05	overenriched	1.46704	0.02398
Spring versus Late Summer	GO:0005515/GO:protein binding ;	1026	12123	0.0846325	2319	36992	0.0626892	759.982	0	overenriched	1.35003	0
	GO:0035556/GO:intracellular signal transduction ;	68	12123	0.00560917	99	36992	0.00267625	32.4442	0	overenriched	2.0959	7.54232e-10
	GO:0005524/GO:ATP binding ; GO:0030983/GO:mismatched DNA binding ; GO:0006298/GO:mismatch repair ;	28	12123	0.00230966	35	36992	0.000946151	11.4702	8.02806e-08	overenriched	2.44111	6.38231e-05
	GO:0016773/GO:phosphotransferase activity, alcohol group as acceptor ;	21	12123	0.00173224	27	36992	0.000729888	8.84843	1.11756e-05	overenriched	2.3733	0.00888462
	GO:0005085/GO:guanyl-nucleotide exchange factor activity ; GO:0007264/GO:small GTPase mediated signal transduction ;	18	12123	0.00148478	22	36992	0.000594723	7.20983	2.08676e-05	overenriched	2.49659	0.0165897
Early Summer versus Late Summer	GO:0005515/GO:protein binding ;	1266	15234	0.0831036	2319	36992	0.0626892	955.008	0	overenriched	1.32564	0
	GO:0007165/GO:signal transduction ;	56	15234	0.00367599	81	36992	0.00218966	33.3573	7.23156e-07	overenriched	1.67879	0.000663134
	GO:0000166/GO:nucleotide binding ; GO:0004812/GO:aminoacyl-tRNA ligase activity ; GO:0005524/GO:ATP binding ; GO:0006418/GO:tRNA aminoacylation for protein translation ;	30	15234	0.00196928	36	36992	0.000973183	14.8255	1.34902e-06	overenriched	2.02354	0.00123706
	GO:0004672/GO:protein kinase activity ; GO:0005524/GO:ATP binding ; GO:0006468/GO:protein phosphorylation ;	451	15234	0.0296048	932	36992	0.0251946	383.815	1.43789e-06	overenriched	1.17504	0.00131854
	GO:0003700/GO:sequence-specific DNA binding transcription factor activity ; GO:0043565/GO:sequence-specific DNA binding ; GO:0006355/GO:regulation of transcription, DNA-templated ;	65	15234	0.00426677	102	36992	0.00275735	42.0055	5.40184e-06	overenriched	1.54742	0.00495348
	GO:0035556/GO:intracellular signal transduction ;	63	15234	0.00413549	99	36992	0.00267625	40.7701	8.06833e-06	overenriched	1.54525	0.00739866
	GO:0005524/GO:ATP binding ;	82	15234	0.0053827	141	36992	0.00381163	58.0664	3.50703e-05	overenriched	1.41218	0.0321595
	GO:0003700/GO:sequence-specific DNA binding transcription factor activity ; GO:0008270/GO:zinc ion binding ; GO:0043565/GO:sequence-specific DNA binding ; GO:0006355/GO:regulation of transcription, DNA-templated ; GO:0005634/GO:nucleus ;	40	15234	0.00262571	58	36992	0.00156791	23.8855	3.67793e-05	overenriched	1.67466	0.0337266

## Sheet: S9
Table S9. List of genes maintained in location type StW logistic regression model
Gene ID	Name	GO
Dapma7bEVm020539t1	Actin, alpha skeletal muscle (42%P)
Dapma7bEVm007973t1	Uncharacterized protein (48%A)
Dapma7bEVm024766t1	Uncharacterized protein
Dapma7bEVm007359t1	og23367 (100%D)
Dapma7bEVm009441t1	Uncharacterized protein (64%A)
Dapma7bEVm012728t1	GTP cyclohydrolase (54%T)
Dapma7bEVm030734t1	N-acylneuraminate-9-phosphatase (99%D)
Dapma7bEVm000345t1	Atrial natriuretic peptide receptor (72%D)	GO:0016849/GO:phosphorus-oxygen lyase activity ; GO:0009190/GO:cyclic nucleotide biosynthetic process ; GO:0035556/GO:intracellular signal transduction ;
Dapma7bEVm000580t1	Uncharacterized protein (100%C)	GO:0008061/GO:chitin binding ; GO:0006030/GO:chitin metabolic process ; GO:0005576/GO:extracellular region ;
Dapma7bEVm006689t1	Uncharacterized protein
Dapma7bEVm005219t1	Retinoid x receptor (99%M)	GO:0003700/GO:sequence-specific DNA binding transcription factor activity ; GO:0008270/GO:zinc ion binding ; GO:0043565/GO:sequence-specific DNA binding ; GO:0006355/GO:regulation of transcription, DNA-templated ; GO:0005634/GO:nucleus ;
Dapma7bEVm013399t1	Uncharacterized protein
Dapma7bEVm010023t1	Period circadian protein (99%D)	GO:0004871/GO:signal transducer activity ; GO:0007165/GO:signal transduction ;
Dapma7bEVm026336t1	Uncharacterized protein
Dapma7bEVm022690t1	TE: Retrovirus-related Pol polyprotein from (100%D)	GO:0015074/GO:DNA integration ;
Dapma7bEVm006017t1	Uncharacterized protein (100%D)
Dapma7bEVm003961t1	Uncharacterized protein (76%D)
Dapma7bEVm001559t1	Egl nine (54%H)	GO:0005506/GO:iron ion binding ; GO:0016705/GO:oxidoreductase activity, acting on paired donors, with incorporation or reduction of molecular oxygen ; GO:0031418/GO:L-ascorbic acid binding ; GO:0055114/GO:oxidation-reduction process ;

## Sheet: S10
Table S10. Numerical RDA results associated with Figures 5A, B.
Notes:
• Threshold for including labels in Figure 4 were that if either absolute value |RDA1 score| or |RDA2 score| > 0.05 (see green and red conditionally format-highlighted cells, this is equal to 1 major tick on x and y axes)
• The phenotype RDA scores (sex (male), survival, reproduction) displayed in Figure 4 and Table S8 are scaled up 10X for display purposes.
Figure 4A							Figure 4B
Partitioning of variance							Partitioning of variance
Variance Type	Inertia	Proportion					Variance Type	Inertia	Proportion
Total	0.16004	1					Total	0.010754	1
Constrained	0.02165	0.1353					Constrained	0.00577	0.5365
Unconstrained	0.13839	0.8647					Unconstrained	0.004984	0.4635
RDA Axis Eigenvalues							RDA Axis Eigenvalues
RDA Axis	Eigenvalue	Proportion Explained	Cumulative Proportion Explained				RDA Axis	Eigenvalue	Proportion Explained	Cumulative Proportion Explained
RDA1	0.009829	0.061415	0.061415				RDA1	0.003432	0.31915	0.31915
RDA2	0.007215	0.045085	0.1065				RDA2	0.001082	0.10057	0.41972
RDA3	0.002936	0.018346	0.124846				RDA3	0.0006875	0.0639281	0.483648
RDA4	0.001667	0.010419	0.135265				RDA4	0.0001864	0.0173295	1.73052
							RDA5	0.000125	0.011621	1.71319
RDA Biplot scores for constrained variables (identified as significant predictors by RDA)							Biplot scores for constrained variables
Predictor	Predictor ID, Fig. 4A	RDA1	RDA2	RDA3	RDA4		Predictor	Predictor ID, Fig. 4B	RDA1	RDA2	RDA3	RDA4	RDA5
Agricultural Herbicides, Sum of Ranked Concentrations	HerbAg	0.90857	-0.34142	-0.09515	-0.2211		Agricultural Herbicides, Sum of Ranked Concentrations	HerbAg	0.80553	0.22528	-0.0745	0.17136	-0.201873
Chloride Concentration	Cl	0.04497	-0.68731	0.7131	-0.1307		PIPE-Untreated Site Type (Y/N)	Pipe	-0.20612	0.4794	-0.74372	0.04333	0.034001
High-Intensity Developed Land Use (%)	HDev_HI	-0.08005	0.04277	0.85408	-0.5122		Sterols, Sum of Ranked Concentrations	STEROL	-0.14355	0.508286	0.48722	0.08644	0.475683
Sterols, Sum of Ranked Concentrations	STEROL	0.09696	0.30817	0.54066	0.7767		Barium Concentration	Ba	-0.25849	-0.097373	0.0084	0.15313	-0.583467
							Polycyclic Aromatic Hydrocarbons, Sum of Ranked Concentrations	PAH	-0.2063	0.417185	-0.54282	-0.12177	0.085593
							Industrial-use Compounds, Sum of Ranked Concentrations	IND	0.54532	-0.022666	-0.16733	0.03721	-0.272756
							Benzotriazoles, Sum of Ranked Concentrations	BTZ	0.09118	-0.377029	0.35801	-0.53911	-0.190838
							Plasticizers, Sum of Ranked Concentrations	PLAST	0.15102	-0.003875	0.26316	0.09692	0.387709
							Low-Intensity Developed Land Use (%)	HDev_LI	0.35342	-0.074729	0.63501	0.35744	0.006334
							Chloride Concentration	Cl	0.2502	0.190443	0.23897	-0.05646	-0.268894
							High-Intensity Developed Land Use (%)	HDev_HI	0.03524	-0.122258	0.36638	-0.47205	-0.169869
							Agricultural Pesticides, Sum of Ranked Concentrations	PestAg	0.06837	0.035227	0.05344	-0.07839	0.095738
							IESF Treatment Status (Y/N)	Trt	0.05444	-0.266492	0.44695	-0.08598	-0.228118
							Ortho-Phosphate Concentration	OP	-0.25097	-0.233183	-0.09794	0.19626	-0.303962
							Urban-use Pesticides, Sum of Ranked Concentrations	PestUrb	-0.09109	0.490365	0.15177	0.26727	0.334688
Phenotype scores for RDA biplot							Phenotype scores for RDA biplot
Phenotype Response	Phenotype Code, Fig. 4A	RDA1	RDA2				Phenotype Response	Phenotype Code, Fig. 4B	RDA1	RDA2
Daphnia reproduction	Repro	0.2091	-0.03379				Daphnia reproduction	Repro	0.464641	0.11287
Male Daphnia offspring	Male	-0.1	-0.01139				Male Daphnia offspring	Male	-0.099345	-0.15754
Daphnia, adult survival	Survival	0.06735	0.01247				Daphnia, adult survival	Survival	0.138074	0.04122
DEG scores for RDA biplot							DEG and Phenotype scores for RDA plot
Transript ID	Truncated ID	Included in Figure	RDA1	RDA2			Transript ID	Truncated ID	Included in Figure	RDA1	RDA2
Dapma7bEVm10142t	10142	Y	0.05432	-0.01462			Dapma7bEVm10142t	10142	Y	0.185396	-0.075797
Dapma7bEVm09441t	9441	N	0.005639	0.001066			Dapma7bEVm09441t	9441	N	0.01723	-0.009783
Dapma7bEVm13145t	13145	N	-0.0006007	0.0007874			Dapma7bEVm13145t	13145	N	0.0052551	-0.008582
Dapma7bEVm22979t	22979	N	0.001311	-0.004053			Dapma7bEVm22979t	22979	N	0.0034041	0.002127
Dapma7bEVm06017t	6017	N	0.01856	-0.006607			Dapma7bEVm06017t	6017	N	0.0568275	-0.035926
Dapma7bEVm26336t	26336	N	0.01765	-0.0001575			Dapma7bEVm26336t	26336	N	0.0253086	-0.020832
Dapma7bEVm12728t	12728	N	-0.001535	-0.002028			Dapma7bEVm12728t	12728	N	-0.0038967	0.001866
Dapma7bEVm03961t	3961	N	0.04855	-0.03904			Dapma7bEVm03961t	3961	Y	0.0306302	0.22687
Dapma7bEVm03521t	3521	N	0.007282	-0.004313			Dapma7bEVm03521t	3521	N	0.0066174	0.020584
Dapma7bEVm00580t	580	N	0.005806	-0.006016			Dapma7bEVm00580t	580	N	-0.0001259	0.024785
Dapma7bEVm01559t	1559	N	0.02789	-0.009165			Dapma7bEVm01559t	1559	N	0.0858609	-0.026122
Dapma7bEVm27902t	27902	Y	0.06943	-0.03365			Dapma7bEVm27902t	27902	Y	0.185971	-0.007956
Dapma7bEVm01984t	1984	N	0.04507	-0.01714			Dapma7bEVm01984t	1984	Y	0.123481	-0.014717
Dapma7bEVm01265t	1265	Y	0.08954	-0.02105			Dapma7bEVm01265t	1265	Y	0.289342	-0.12843
Dapma7bEVm06305t	6305	N	0.03283	-0.02324			Dapma7bEVm06305t	6305	N	0.0899618	-0.007748
Dapma7bEVm10737t	10737	Y	0.08295	-0.04969			Dapma7bEVm10737t	10737	Y	0.233486	-0.028832
Dapma7bEVm20088t	20088	N	0.005805	-0.00241			Dapma7bEVm20088t	20088	N	0.0202704	-0.005129
Dapma7bEVm20873t	20873	N	0.003399	-0.005462			Dapma7bEVm20873t	20873	N	0.0146857	-0.018371
Dapma7bEVm21236t	21236	N	0.003786	-0.002698			Dapma7bEVm21236t	21236	N	0.0081192	-0.005848
Dapma7bEVm18807t	18807	N	-0.003968	-0.001593			Dapma7bEVm18807t	18807	N	-0.0075747	0.001637
Dapma7bEVm30153t	30153	N	-0.0006332	-0.002337			Dapma7bEVm30153t	30153	N	-0.0015731	0.005039
Dapma7bEVm01650t	1650	N	0.0124	0.01128			Dapma7bEVm01650t	1650	N	-0.0068548	0.042469
Dapma7bEVm03078t	3078	N	0.02579	-0.0008004			Dapma7bEVm03078t	3078	Y	0.027231	0.070361
Dapma7bEVm16935t	16935	N	0.01213	6.032e-05			Dapma7bEVm16935t	16935	Y	-0.0016151	0.053226
Dapma7bEVm02406t	2406	N	-0.004879	0.0007042			Dapma7bEVm02406t	2406	N	-0.0127054	-0.001389
Dapma7bEVm03672t	3672	N	-0.01424	-0.00663			Dapma7bEVm03672t	3672	Y	0.0108609	-0.097817
Dapma7bEVm26970t	26970	N	-0.03771	0.002564			Dapma7bEVm26970t	26970	N	-0.0865028	-0.01839
Dapma7bEVm27817t	27817	Y	-0.05814	0.03488			Dapma7bEVm27817t	27817	Y	-0.171962	-0.052418
Dapma7bEVm12927t	12927	Y	-0.1063	0.03882			Dapma7bEVm12927t	12927	Y	-0.245368	-0.086289
Dapma7bEVm05624t	5624	N	-0.01539	-0.003257			Dapma7bEVm05624t	5624	N	-0.026283	-0.045004
Dapma7bEVm27978t	27978	N	-0.03933	0.009106			Dapma7bEVm27978t	27978	N	-0.0766192	-0.041038
Dapma7bEVm08798t	8798	Y	-0.06711	0.009987			Dapma7bEVm08798t	8798	Y	-0.11562	-0.080661
Dapma7bEVm08495t	8495	N	-0.03758	-0.000911			Dapma7bEVm08495t	8495	N	-0.0699052	-0.038367
Dapma7bEVm08698t	8698	N	-0.02952	0.005269			Dapma7bEVm08698t	8698	N	-0.0598586	-0.025858
Dapma7bEVm09548t	9548	N	-0.0336	0.007724			Dapma7bEVm09548t	9548	N	-0.0727958	-0.032267
Dapma7bEVm12664t	12664	N	-0.01718	0.002673			Dapma7bEVm12664t	12664	N	-0.0331753	-0.021244
Dapma7bEVm13187t	13187	Y	-0.06239	0.01167			Dapma7bEVm13187t	13187	Y	-0.133141	-0.047895
Dapma7bEVm11370t	11370	N	0.0156	-0.02346
Dapma7bEVm28187t	28187	N	0.003067	-0.01095
Dapma7bEVm15190t	15190	N	0.01145	-0.009003
Dapma7bEVm10023t	10023	N	0.02139	-0.02349
Dapma7bEVm30628t	30628	N	0.004725	-0.002861
Dapma7bEVm27702t	27702	Y	0.06301	-0.02566
Dapma7bEVm19454t	19454	N	0.001349	0.0003114
Dapma7bEVm23253t	23253	N	-0.01257	-0.00677
Dapma7bEVm23911t	23911	N	-0.02843	-0.001533
Dapma7bEVm10862t	10862	N	0.002041	0.005063
Dapma7bEVm24047t	24047	N	0.01086	-0.009423
Dapma7bEVm21947t	21947	N	0.02158	0.001249
Dapma7bEVm09038t	9038	N	0.006543	-0.001995
Dapma7bEVm15836t	15836	N	0.01146	-0.001932
Dapma7bEVm10382t	10382	Y	0.1023	-0.05902
Dapma7bEVm09530t	9530	N	0.03415	-0.002723
Dapma7bEVm04783t	4783	N	0.01582	-0.001651
Dapma7bEVm06790t	6790	N	-0.003042	-0.008211
Dapma7bEVm28705t	28705	N	0.001566	0.003083
Dapma7bEVm30588t	30588	N	0.008801	-0.002878
Dapma7bEVm11779t	11779	N	-0.003265	1.816e-05
Dapma7bEVm29564t	29564	N	0.004451	-0.004325
Dapma7bEVm13322t	13322	N	-2.582e-05	-0.001131
Dapma7bEVm04391t	4391	Y	-0.05006	0.01193
Dapma7bEVm19332t	19332	N	-0.004427	-0.005916
Dapma7bEVm00050t	50	N	0.008326	-0.003288
Dapma7bEVm02925t	2925	N	-0.02815	-0.00845
Dapma7bEVm28552t	28552	N	0.001966	-0.00423
Dapma7bEVm13684t	13684	N	0.002221	0.006344
Dapma7bEVm11476t	11476	N	0.03443	-0.005485
Dapma7bEVm14918t	14918	N	-0.009069	0.001425
Dapma7bEVm20726t	20726	N	0.0002792	-0.0005542
Dapma7bEVm11976t	11976	N	0.001481	0.0008645
Dapma7bEVm09139t	9139	Y	-0.1913	0.1378
Dapma7bEVm03442t	3442	N	0.005605	-0.002928
Dapma7bEVm02068t	2068	Y	0.1418	-0.08728
Dapma7bEVm10199t	10199	Y	0.07183	-0.02729
Dapma7bEVm22653t	22653	N	-0.0009672	-0.0008817
Dapma7bEVm14289t	14289	N	0.0004289	-0.000292
Dapma7bEVm07269t	7269	N	0.003394	0.0008609
Dapma7bEVm16674t	16674	N	0.0005455	0.0005743
Dapma7bEVm18693t	18693	N	-0.002001	-0.004287
Dapma7bEVm15384t	15384	N	0.007397	-0.007291
Dapma7bEVm08756t	8756	N	-0.0008889	0.000159
Dapma7bEVm25862t	25862	N	0.000197	0.001484
Dapma7bEVm13192t	13192	N	-0.002086	-0.0007087
Dapma7bEVm01975t	1975	Y	0.1221	-0.05222
Dapma7bEVm02091t	2091	Y	-0.09238	-0.04614
Dapma7bEVm02390t	2390	Y	0.06851	-0.07759
Dapma7bEVm04463t	4463	Y	0.1224	0.2904
Dapma7bEVm05258t	5258	Y	0.07927	-0.1103
Dapma7bEVm05855t	5855	Y	0.02857	-0.05015
Dapma7bEVm06903t	6903	Y	-0.1396	-0.06947
Dapma7bEVm08256t	8256	Y	0.05343	0.1945
Dapma7bEVm09068t	9068	Y	-0.1082	-0.02496
Dapma7bEVm09509t	9509	Y	-0.1468	-0.08971
Dapma7bEVm10927t	10927	Y	-0.1356	-0.09481
Dapma7bEVm13053t	13053	Y	-0.1055	-0.03515
Dapma7bEVm16951t	16951	N	-0.02195	-0.02427
Dapma7bEVm17340t	17340	N	-0.008507	-0.0153
Dapma7bEVm18451t	18451	N	0.003092	-0.00412
Dapma7bEVm19804t	19804	N	0.006233	-0.02036
Dapma7bEVm28792t	28792	Y	-0.1104	-0.003388
